# Supplementary material for: Staphylococcus epidermidis DnaK alters biofilm formation and proteome in Staphylococcus aureus CIP 107093
Source: Front Microbiol. 2026 Feb 18;16:1705130. doi: 10.3389/fmicb.2025.1705130 (PMC12957280; doi:10.3389/fmicb.2025.1705130)
Supplement: Supplementary file 2 [file Supplementary_file_1.xlsx]

## Sheet: MoreAbInBF_DNAKThanInBF
General information					Statistic information			BF_DNAK				BF
Id	Protein description	Uniprot blastp	Number of peptide identified all sample combined	Mol. weight [kDa] theoretical	log2[BF_DNAK]/[BF]	p-value	Adjusted p-value	Intensity BF_DNAK_R1.1	Intensity BF_DNAK_R1.2	Intensity BF_DNAK_R2.1	Intensity BF_DNAK_R2.2	Intensity BF_R1.1	Intensity BF_R1.2	Intensity BF_R2.1	Intensity BF_R2.2
LOCUS_09150	LOCUS_09150 molecular chaperone DnaK	A0A0D1HKA6	65	66.347	7.85089	6.05399e-07	0.000119447	93522000000	145750000000	151890000000	366670000000	1831500000	10343000000	133080000	106010000
LOCUS_10270	LOCUS_10270 S-ribosylhomocysteine lyase	A0AA85YBB2	2	17.542	4.55921	0.000338288	0.0222484	0	26387000	0	0	3539000	20259000	0	0
LOCUS_18050	LOCUS_18050 hypothetical protein	W8TTQ9	1	23.125	5.27075	0.000274657	0.0222484	5022100	19462000	0	0	0	1560700	0	0
LOCUS_00780	LOCUS_00780 Sau3AI family type II restriction endonuclease	A0A6B5HBN5	5	56.429	3.79734	0.00344865	0.0321938	13188000	192280000	80984000	75935000	2619800	59837000	0	0
LOCUS_07080	LOCUS_07080 hypothetical protein	Q2G0B5	5	26.687	3.94648	0.00119149	0.0321938	33126000	146250000	67470000	290090000	77960000	90419000	245880	0
LOCUS_07400	LOCUS_07400 YjcG family protein	Q99V77	6	19.327	2.99255	0.0043365	0.0321938	57949000	154580000	29640000	0	33636000	79364000	0	0
LOCUS_07730	LOCUS_07730 MAP domain-containing protein	A0A8D9SHE0	6	15.868	2.97504	0.00405339	0.0321938	63456000	529860000	183100000	543090000	112580000	1173400000	0	0
LOCUS_07930	LOCUS_07930 glucose-6-phosphate isomerase	X5E018	24	49.808	3.71275	0.00147615	0.0321938	400200000	1337700000	496940000	1340500000	445270000	1943100000	1628800	8562900
LOCUS_09600	LOCUS_09600 anti-sigma factor antagonist	Q6XZ93	5	12.205	3.42002	0.00215042	0.0321938	17151000	101430000	0	77678000	5851900	77798000	0	0
LOCUS_10140	LOCUS_10140 transcription termination factor Rho	A0A0S2J843	8	49.929	3.4781	0.00356035	0.0321938	12709000	313840000	89348000	57745000	8713700	187660000	0	0
LOCUS_10550	LOCUS_10550 NifU N-terminal domain-containing protein	A0A8D9SLG9	2	9.4065	5.14462	0.00400582	0.0321938	0	0	0	79813000	28055000	11231000	0	0
LOCUS_11590	LOCUS_11590 2-succinyl-5-enolpyruvyl-6-hydroxy-3-cyclohexene- 1-carboxylic-acid synthase	A0A6B5FEL8	9	63.091	4.83074	0.00311761	0.0321938	0	799820000	0	65577000	2469700	119940000	0	3739500
LOCUS_11970	LOCUS_11970 phosphocarrier protein HPr	A0A7R6NTP1	6	9.4956	3.09116	0.00206327	0.0321938	744960000	3479200000	637210000	2537400000	309270000	4349600000	14171000	41684000
LOCUS_12080	LOCUS_12080 transketolase C-terminal domain-containing protein	A0AA86CT94	23	35.246	3.81632	0.00341043	0.0321938	1960600000	3911500000	1348400000	4636100000	2849400000	5559000000	3730200	20602000
LOCUS_12630	LOCUS_12630 FKLRK protein	A0A2S6D647	40	56.297	3.35048	0.00366688	0.0321938	1180000000	3119200000	3075800000	8904700000	2207900000	10518000000	22239000	18034000
LOCUS_13310	LOCUS_13310 LPXTG-anchored adenosine synthase AdsA	A0A6B5HID5	18	83.515	4.09001	0.00129054	0.0321938	29819000	219330000	146290000	432710000	48008000	507490000	320810	0
LOCUS_15970	LOCUS_15970 manganese-dependent inorganic pyrophosphatase	A0AA86CSP4	18	34.068	4.25457	0.00114262	0.0321938	61885000	540190000	160940000	475770000	45332000	934570000	0	393870
LOCUS_16750	LOCUS_16750 50S ribosomal protein L11	A0AA85Y6M9	9	14.874	2.95872	0.00440557	0.0321938	161110000	1165900000	476930000	855700000	84533000	2242400000	12512000	8848000
LOCUS_17310	LOCUS_17310 global transcriptional regulator SarA	H9BRP8	7	14.718	4.15009	0.000772933	0.0321938	14678000	381100000	68163000	39945000	8770900	122940000	0	0
LOCUS_21690	LOCUS_21690 50S ribosomal protein L28	A0AA85Y962	5	6.9771	4.27253	0.00145968	0.0321938	0	84650000	0	229040000	1778500	184420000	0	0
LOCUS_21860	LOCUS_21860 50S ribosomal protein L19	A0AA85Y7L9	10	13.362	3.80328	0.00262825	0.0321938	294900000	1215200000	101840000	1999300000	196090000	1816500000	0	1745300
LOCUS_22450	LOCUS_22450 hypothetical protein	A0A380DWR2	20	49.829	3.24956	0.00301838	0.0321938	210030000	512510000	151750000	206550000	46593000	651500000	5848300	2322800
LOCUS_22850	LOCUS_22850 glycine cleavage system protein GcvH	Q6GII3	4	14.08	3.49793	0.00413454	0.0321938	203370000	890560000	145110000	1147500000	443900000	1158300000	0	0
LOCUS_22940	LOCUS_22940 Fe-S cluster assembly ATPase SufC	Q2FZY7	15	28.275	3.70613	0.00397204	0.0321938	34647000	298550000	79346000	600400000	64129000	905190000	0	1075400
LOCUS_24160	LOCUS_24160 YlbF/YmcA family competence regulator	W8UWN3	5	13.31	4.97923	0.00196097	0.0321938	133900000	139630000	81113000	883960000	8446400	55564000	8761600	0
LOCUS_24730	LOCUS_24730 Mn(2+)-dependent dipeptidase Sapep	A0A6B5FDP5	19	52.856	3.45775	0.00432028	0.0321938	78122000	508680000	164270000	457410000	132080000	1534500000	568840	1777200
LOCUS_25900	LOCUS_25900 LysM peptidoglycan-binding domain-containing protein	A0AA85Y6V7	5	28.186	3.16775	0.00266724	0.0321938	11218000	155000000	73219000	56920000	12821000	149990000	0	0
LOCUS_24230	LOCUS_24230 HIT family protein	A0A7R6P6U5	7	15.945	3.67947	0.00496992	0.0350207	20545000	125340000	21044000	13558000	20488000	114520000	0	0
LOCUS_00730	LOCUS_00730 fibronectin-binding protein FnbB	A0A7Z1SA34	26	104.48	2.85353	0.00792699	0.0368707	135300000	756180000	553140000	1852500000	332270000	3058000000	0	5342800
LOCUS_01810	LOCUS_01810 cation:dicarboxylase symporter family transporter	W8UV93	3	46.068	4.61999	0.0087418	0.0368707	0	0	60790000	224590000	0	29351000	0	0
LOCUS_03430	LOCUS_03430 NDxxF motif lipoprotein	A0A6B5LKZ5	6	23.688	2.92952	0.00677013	0.0368707	0	49407000	13997000	0	2839200	104700000	0	0
LOCUS_04790	LOCUS_04790 L-lactate dehydrogenase	A0A0D1JV60	18	34.569	2.74643	0.00779468	0.0368707	1480700000	5510800000	2011400000	2439200000	2204600000	12191000000	19468000	37732000
LOCUS_08550	LOCUS_08550 tRNA preQ1(34) S-adenosylmethionine ribosyltransferase-isomerase QueA	A0A2S6D527	2	38.982	3.45538	0.00611796	0.0368707	4096000	0	0	0	4220300	15576000	0	0
LOCUS_09220	LOCUS_09220 flotillin-like protein FloA	A0AA85Y8E7	19	35.181	3.09967	0.0059731	0.0368707	188470000	1465100000	563210000	432440000	243630000	3621600000	2516300	5609600
LOCUS_11680	LOCUS_11680 glucosaminidase domain-containing protein	A0A7Z1SDC7	79	137.72	2.51344	0.00934368	0.0368707	928720000	5388500000	3871800000	9333900000	1881900000	16354000000	45496000	121520000
LOCUS_11980	LOCUS_11980 phosphoenolpyruvate--protein phosphotransferase	A0A6B5FGM9	22	63.245	2.90248	0.00908466	0.0368707	169620000	773290000	497240000	623490000	396700000	1791600000	7586100	2413000
LOCUS_12620	LOCUS_12620 superantigen-like protein SSL11	A0A2S6D6A0	16	25.581	3.4954	0.00724968	0.0368707	131440000	519390000	187790000	1747600000	201540000	2399900000	0	0
LOCUS_15420	LOCUS_15420 DNA mismatch repair endonuclease MutL	A0A2S6D8J4	4	76.84	3.79108	0.00680069	0.0368707	0	536060000	225400000	82465000	0	63475000	0	0
LOCUS_16730	LOCUS_16730 50S ribosomal protein L10	A0AA86CTI6	12	17.71	2.64679	0.00898251	0.0368707	463470000	1763800000	370850000	2735400000	743230000	4639100000	6649000	23514000
LOCUS_17120	LOCUS_17120 teichoic acids export ABC transporter ATP-binding subunit TagH	A0A133Q5F3	6	29.762	2.96708	0.00804708	0.0368707	6938700	0	0	0	30872000	24162000	0	0
LOCUS_19850	LOCUS_19850 methionine adenosyltransferase	A0A133Q6M1	10	43.641	4.56917	0.00565214	0.0368707	21342000	2436900000	1551900000	4600300000	54330000	507160000	0	0
LOCUS_19910	LOCUS_19910 transaldolase	W8U9Y4	20	25.705	2.58985	0.00809735	0.0368707	206730000	1201300000	795220000	1819700000	334820000	3011400000	19330000	14036000
LOCUS_22680	LOCUS_22680 thermonuclease family protein	A0A0D1HJ56	14	25.105	2.71899	0.00929963	0.0368707	47151000	543450000	340750000	592160000	57015000	1591300000	4079100	7434200
LOCUS_22830	LOCUS_22830 thioredoxin family protein	A0A8D9SH04	3	12.125	2.82764	0.00831331	0.0368707	26323000	50581000	12811000	27369000	16919000	93202000	0	0
LOCUS_23610	LOCUS_23610 hypothetical protein	A0A6B5LU13	11	31.077	2.65006	0.00928763	0.0368707	85382000	288770000	274000000	647550000	105800000	408900000	4151400	15691000
LOCUS_24550	LOCUS_24550 LPXTG-anchored heme-scavenging protein IsdA	A0A6B5F6P2	12	39.172	3.49216	0.00760109	0.0368707	3687200	346420000	80864000	279270000	13215000	136290000	1406200	0
LOCUS_25270	LOCUS_25270 hypothetical protein	Q8VVU2	19	28.019	2.70177	0.00843862	0.0368707	233330000	2970900000	1310100000	2698800000	828030000	3469600000	9149100	52044000
LOCUS_25350	LOCUS_25350 DUF1002 domain-containing protein	D2J9J1	16	35.011	3.59312	0.00567346	0.0368707	123940000	710270000	342180000	407690000	107340000	1350200000	321450	12428000
LOCUS_25570	LOCUS_25570 universal stress protein	Q99TF3	9	18.475	2.86117	0.0065517	0.0368707	904980000	1629500000	357260000	579190000	323140000	2634600000	12614000	10194000
LOCUS_25670	LOCUS_25670 thioredoxin-dependent thiol peroxidase	A0A2S6D0L3	11	17.282	3.52608	0.00903929	0.0368707	8380900	80900000	64698000	101870000	15982000	8470900	0	0
LOCUS_06020	LOCUS_06020 staphyloferrin B ABC transporter substrate-binding protein SirA	Q2G1N4	6	36.744	2.62785	0.0105023	0.0380653	4898000	46678000	34658000	56376000	9417100	44148000	0	0
LOCUS_06150	LOCUS_06150 type I glyceraldehyde-3-phosphate dehydrogenase	A0AA85Y6Y2	24	36.28	2.9467	0.0107733	0.0380653	3132800000	6418900000	4820300000	11147000000	5974700000	35853000000	40163000	35545000
LOCUS_12060	LOCUS_12060 YkyA family protein	A0A6B1RK17	13	23.875	3.56037	0.0102555	0.0380653	43956000	339690000	112170000	191620000	5636100	616220000	7713600	618490
LOCUS_12070	LOCUS_12070 pyruvate dehydrogenase (acetyl-transferring) E1 component subunit alpha	A0AA85YBR4	16	41.382	2.92693	0.0106883	0.0380653	458130000	1023900000	413880000	1749100000	958290000	3205500000	8050700	4105200
LOCUS_18990	LOCUS_18990 hypothetical protein	Q2FWX6	4	6.5647	3.03333	0.0103637	0.0380653	54506000	609690000	549810000	474670000	53103000	556050000	0	30708000
LOCUS_24140	LOCUS_24140 helix-turn-helix transcriptional regulator	W8TSD0	8	17.798	2.54991	0.010804	0.0380653	23500000	181800000	63170000	392970000	28467000	364840000	0	5097000
LOCUS_03300	LOCUS_03300 30S ribosomal protein S5	A0AA85YDH1	16	17.742	2.53922	0.0115771	0.0385737	384820000	1084700000	412820000	2025600000	451460000	4881900000	4979500	27859000
LOCUS_10300	LOCUS_10300 deoxyribose-phosphate aldolase;LOCUS_05770 deoxyribose-phosphate aldolase	A0A0D1K0Y1	13	23.289	3.40601	0.0127079	0.0385737	153260000	550810000	326160000	862380000	437000000	2029000000	329220	6442700
LOCUS_06250	LOCUS_06250 thioredoxin-disulfide reductase	A0AA85Y7C1	17	33.616	2.75296	0.0118645	0.0385737	139020000	380770000	260200000	769560000	284090000	2384300000	0	4668500
LOCUS_06710	LOCUS_06710 polyglycerol-phosphate lipoteichoic acid synthase LtaS	A0AA85Y7A3	21	74.399	2.5015	0.0120334	0.0385737	170270000	663360000	540480000	573300000	255220000	1504300000	14504000	6112300
LOCUS_11750	LOCUS_11750 cytochrome aa3 quinol oxidase subunit I	Q5HH24	6	75.242	2.70208	0.012007	0.0385737	31692000	92746000	51774000	503570000	38273000	645280000	0	0
LOCUS_16650	LOCUS_16650 elongation factor G	A0AA86CSU6	43	76.612	3.39542	0.0126662	0.0385737	844690000	3845900000	1742300000	5049700000	3013000000	16426000000	3214200	14655000
LOCUS_16810	LOCUS_16810 23S rRNA (guanosine(2251)-2-O)-methyltransferase RlmB	A0A8D9SGP3	4	27.181	2.64582	0.01136	0.0385737	0	27333000	0	34836000	0	114720000	0	0
LOCUS_17790	LOCUS_17790 chaperonin GroEL	A0A6B5T831	27	57.553	2.73194	0.0124292	0.0385737	66579000	703390000	319440000	1776900000	188070000	2488000000	2316000	12592000
LOCUS_24910	LOCUS_24910 immunodominant staphylococcal antigen IsaB	A0A6B5FHP0	7	19.356	2.76549	0.0121783	0.0385737	258030000	2083200000	180580000	186150000	156890000	1320300000	2549800	16002000
LOCUS_08210	LOCUS_08210 D-alanine--poly(phosphoribitol) ligase subunit 2	A0AA85Y8L8	2	9.0631	2.9452	0.0139579	0.0399122	21174000	204270000	88443000	0	11712000	203460000	0	0
LOCUS_10830	LOCUS_10830 cold shock protein CspA	A0AA85Y873	6	7.321	3.28521	0.0139512	0.0399122	2615800000	1759200000	119510000	772110000	697690000	1967300000	3457400	9906800
LOCUS_15160	LOCUS_15160 30S ribosome-binding factor RbfA	A0AA86CTA7	3	13.515	2.79284	0.0135821	0.0399122	14376000	0	0	0	8911500	0	1808900	0
LOCUS_20290	LOCUS_20290 translation initiation factor IF-3	A0AA86CSF7	9	20.213	2.4227	0.0137207	0.0399122	59121000	308660000	84776000	164750000	84482000	1058400000	1076200	0
LOCUS_03190	LOCUS_03190 30S ribosomal protein S3	Q6GEI9	20	24.099	3.48111	0.0150765	0.0399759	162040000	1585400000	245640000	9805500000	544180000	6847500000	0	3117000
LOCUS_04950	LOCUS_04950 formate C-acetyltransferase	A0A7U7EWW9	58	84.861	2.83961	0.0148433	0.0399759	3397200000	13131000000	4053700000	6741700000	8903100000	36088000000	22770000	63466000
LOCUS_11400	LOCUS_11400 transketolase	A0A6B5T5M0	39	72.252	2.57286	0.0151726	0.0399759	492580000	1812000000	2534700000	2644400000	1926000000	6184800000	19524000	20526000
LOCUS_19160	LOCUS_19160 complement inhibitor SCIN-A	A0A8D9SF13	3	13.067	2.69197	0.0143103	0.0399759	215620000	538140000	116720000	249690000	81809000	206090000	0	12690000
LOCUS_20340	LOCUS_20340 trigger factor	A0A8D9VYE6	21	48.608	3.17331	0.0151959	0.0399759	163920000	772770000	721010000	1708400000	694030000	3440400000	6673600	1478500
LOCUS_26150	LOCUS_26150 type I glutamate--ammonia ligase	A0AA86CS03	19	50.84	2.86657	0.0146163	0.0399759	96309000	180610000	275760000	866250000	344890000	1073700000	0	3192400
LOCUS_15680	LOCUS_15680 H-type ferritin FtnA	A0AA86CUG0	12	19.588	2.99806	0.0156052	0.0400576	315530000	1217000000	530700000	595660000	48592000	528710000	24154000	48016000
LOCUS_24190	LOCUS_24190 3-5 exoribonuclease YhaM	Q53606	5	35.778	2.99496	0.015633	0.0400576	8036900	0	0	0	12252000	65899000	0	0
LOCUS_07440	LOCUS_07440 enoyl-ACP reductase FabI	A0AA85Y8B5	15	27.992	3.78024	0.0162868	0.0411978	163370000	291990000	89729000	364740000	173410000	1432500000	0	118880
LOCUS_01800	LOCUS_01800 DUF3139 domain-containing protein	W8TTW0	3	14.007	2.62808	0.0174036	0.0416721	0	84954000	4802600	0	0	27799000	0	0
LOCUS_02610	LOCUS_02610 CHAP domain-containing protein	A0A2S6D345	3	16.866	2.46468	0.0172773	0.0416721	856820000	624510000	622760000	632830000	465020000	1403700000	13575000	25632000
LOCUS_03160	LOCUS_03160 50S ribosomal protein L2	A0AA86CSU7	13	30.155	3.00071	0.0178408	0.0416721	641210000	1067400000	521650000	1962700000	1046900000	3285400000	1272800	39003000
LOCUS_06900	LOCUS_06900 fructose-specific PTS transporter subunit EIIC	A0A6B5TAR6	21	68.891	2.79687	0.0183752	0.0416721	60692000	689220000	207160000	457770000	101710000	2981600000	4873700	1150800
LOCUS_09200	LOCUS_09200 hypothetical protein	A0AA86CU89	6	6.9721	2.75535	0.0167985	0.0416721	220580000	1896600000	445750000	1384700000	65871000	1313800000	20284000	70768000
LOCUS_14600	LOCUS_14600 fructose bisphosphate aldolase	A0A2S6D2C4	19	32.929	2.18652	0.018364	0.0416721	141600000	563840000	295640000	1146100000	323050000	2046100000	9405500	0
LOCUS_14990	LOCUS_14990 ATP-dependent protease subunit HslV	A0AA85Y8R0	4	19.572	2.84353	0.018125	0.0416721	26098000	43568000	31601000	227380000	41835000	31679000	0	0
LOCUS_21140	LOCUS_21140 cold-shock protein	A0A7H9C7H4	6	7.2578	2.67798	0.0177628	0.0416721	69819000	324790000	0	48651000	55204000	620560000	492570	4735400
LOCUS_14640	LOCUS_14640 L-lactate dehydrogenase	A0AA86CUH5	13	34.42	2.725	0.0187802	0.0421067	107550000	629370000	607820000	2103600000	364170000	2963300000	1758400	23869000
LOCUS_01440	LOCUS_01440 bi-component gamma-hemolysin HlgAB/HlgCB subunit B	W8TQW7	13	36.711	2.38154	0.0193282	0.0425553	93566000	307000000	28987000	547800000	55166000	609080000	0	0
LOCUS_02850	LOCUS_02850 molybdate ABC transporter substrate-binding protein	A0A6B5HHX3	9	29.085	2.63726	0.0195639	0.0425553	3797400	102740000	38146000	89662000	11059000	302410000	0	401750
LOCUS_03310	LOCUS_03310 50S ribosomal protein L30	A0AA86CSU3	8	6.5536	2.74797	0.0196274	0.0425553	276310000	2037400000	172520000	161900000	41592000	1462200000	11258000	11277000
LOCUS_08260	LOCUS_08260 TIGR01457 family HAD-type hydrolase	Q6GIF9	7	27.979	2.90991	0.0199179	0.0427158	22841000	28851000	88423000	53420000	63092000	142190000	0	0
LOCUS_25240	LOCUS_25240 hypothetical protein	D2J9H9	2	15.249	3.18597	0.0204391	0.0433622	5108400	0	0	83834000	2366400	0	0	0
LOCUS_06210	LOCUS_06210 ATP-dependent Clp endopeptidase proteolytic subunit ClpP	A0AA86CRM4	7	21.513	2.78259	0.0211345	0.0438937	22885000	204500000	169470000	209190000	26764000	629750000	6578400	667520
LOCUS_16430	LOCUS_16430 acetolactate synthase AlsS	A0A0D1JUL1	23	61.137	2.29447	0.0214747	0.0441355	86326000	211270000	78111000	180750000	191800000	694300000	1285100	2597900
LOCUS_03220	LOCUS_03220 30S ribosomal protein S17	A0AA85Y9C5	5	10.175	2.67981	0.0222683	0.0448471	312480000	963220000	26675000	282330000	115980000	1183000000	0	0
LOCUS_06110	LOCUS_06110 phosphopyruvate hydratase	A0A6B5DMS9	27	47.132	2.26499	0.0227541	0.0448471	2138800000	8023100000	3354800000	4015500000	5681000000	22524000000	41168000	82219000
LOCUS_06130	LOCUS_06130 triose-phosphate isomerase	A0A6B5HJH6	21	27.275	2.15698	0.0226842	0.0448471	1184100000	2652100000	1370100000	3029600000	1719100000	5326700000	78504000	45835000
LOCUS_17780	LOCUS_17780 co-chaperone GroES	A0AA85YD89	8	10.415	3.32664	0.0229574	0.0448471	13495000	401410000	121240000	130020000	110210000	964390000	413490	191780
LOCUS_25190	LOCUS_25190 thiamine pyrophosphate-dependent dehydrogenase E1 component subunit alpha	A0A2S6D5D8	4	36.197	2.37168	0.0228806	0.0448471	0	0	10634000	0	19300000	184720000	0	0
LOCUS_13100	LOCUS_13100 DNA polymerase III subunit beta	A0AA86CSC0	21	41.913	3.42633	0.023576	0.0451612	42848000	418720000	145590000	583200000	368730000	1249400000	0	0
LOCUS_10180	LOCUS_10180 fructose-bisphosphate aldolase	A0AA85YA81	20	30.836	2.04806	0.0238515	0.0452496	825840000	2064200000	997410000	3487000000	1543700000	6015200000	43609000	50058000
LOCUS_20120	LOCUS_20120 6-phosphofructokinase	A0AA86CUB8	22	34.839	2.92305	0.0241173	0.0453182	111360000	324050000	168340000	279350000	191470000	1804400000	3377100	439540
LOCUS_21770	LOCUS_21770 acyl carrier protein	A0AA86CRY2	4	8.5493	3.38163	0.0253179	0.0471254	2411400000	567350000	108310000	712670000	28587000	480650000	16882000	38581000
LOCUS_08700	LOCUS_08700 CsbD family protein	A0A2S6D543	8	6.7104	2.04905	0.0259548	0.0478593	59483000	202020000	0	0	125680000	554040000	0	0
LOCUS_20700	LOCUS_20700 alanine dehydrogenase	A0A0E1X7U0	23	40.248	2.32661	0.0262591	0.0479722	188410000	835540000	458460000	814010000	388890000	4596500000	2336700	22214000
LOCUS_03250	LOCUS_03250 50S ribosomal protein L5	A0A2S6D0C0	18	20.278	2.35844	0.0269082	0.048707	311410000	1118800000	343350000	257580000	339060000	4215700000	5484300	0
LOCUS_18820	LOCUS_18820 aldo/keto reductase	A0A380DTU8	4	33.456	2.54192	0.027331	0.0490225	2371600	0	0	0	4833600	42258000	0	0
LOCUS_22410	LOCUS_22410 DUF4479 family protein	A0A8D9SL84	10	21.662	3.43353	0.0280815	0.0494693	2392800	264620000	81344000	757400000	65211000	399120000	179340	0

## Sheet: PresentInBF_DNAK_AbsentInBF
General information					BF_DNAK				BF
Id	Protein description	Uniprot blastp	Number of peptide identified all sample combined	Mol. weight [kDa] theoretical	Intensity BF_DNAK_R1.1	Intensity BF_DNAK_R1.2	Intensity BF_DNAK_R2.1	Intensity BF_DNAK_R2.2	Intensity BF_R1.1	Intensity BF_R1.2	Intensity BF_R2.1	Intensity BF_R2.2
LOCUS_03350	LOCUS_03350 translation initiation factor IF-1	A0AA85Y9B7	2	8.2796	7673600	52347000	0	0	0	0	0	0
LOCUS_06090	LOCUS_06090 preprotein translocase subunit SecG	A0AA85Y770	1	8.3992	58112000	27852000	0	0	0	0	0	0
LOCUS_14760	LOCUS_14760 hypothetical protein	Q2FV29	2	10.712	10235000	20484000	0	0	0	0	0	0
LOCUS_15290	LOCUS_15290 CDP-diacylglycerol--glycerol-3-phosphate 3-phosphatidyltransferase	Q6GHF2	1	21.014	17968000	33327000	0	0	0	0	0	0
LOCUS_15890	LOCUS_15890 DUF2179 domain-containing protein	A0A6B5HJ18	2	22.981	3261900	12207000	0	0	0	0	0	0
LOCUS_17110	LOCUS_17110 teichoic acids export ABC transporter permease subunit TagG	W8U607	1	31.489	0	0	7022800	29403000	0	0	0	0
LOCUS_21340	LOCUS_21340 septation regulator SpoVG	W8TRX8	4	11.278	28457000	128350000	0	0	0	0	0	0
LOCUS_21880	LOCUS_21880 hypothetical protein	A0A510GLG7	1	18.489	0	0	32760000	134560000	0	0	0	0
LOCUS_24760	LOCUS_24760 polysaccharide biosynthesis protein	A0A2S6D0G5	1	61.931	0	19804000	6955100	0	0	0	0	0
LOCUS_24780	LOCUS_24780 LPXTG-anchored repetitive surface protein SasC	A0A641A4X3	2	236.95	20731000	67962000	0	0	0	0	0	0
