# Supplementary material for: Staphylococcus epidermidis DnaK alters biofilm formation and proteome in Staphylococcus aureus CIP 107093
Source: Front Microbiol. 2026 Feb 18;16:1705130. doi: 10.3389/fmicb.2025.1705130 (PMC12957280; doi:10.3389/fmicb.2025.1705130)
Supplement: Supplementary file 3 [file Supplementary_file_2.xlsx]

## Sheet: MoreAbInBFThanInBF_DNAK
General information					Statistic information			BF_DNAK				BF
Id	Protein description	Uniprot blastp	Number of peptide identified all sample combined	Mol. weight [kDa] theoretical	log2[BF_DNAK]/[BF]	p-value	Adjusted p-value	Intensity BF_DNAK_R1.1	Intensity BF_DNAK_R1.2	Intensity BF_DNAK_R2.1	Intensity BF_DNAK_R2.2	Intensity BF_R1.1	Intensity BF_R1.2	Intensity BF_R2.1	Intensity BF_R2.2
LOCUS_24880	LOCUS_24880 PTS fructose transporter subunit IIABC	A0A6B5LMQ1	3	69.985	-2.9723	0.0181549	0.0416721	3622500	1558300	0	0	38656000	68430000	0	0
LOCUS_02550	LOCUS_02550 formate dehydrogenase subunit alpha	A0A6B5F755	15	111.37	-2.45089	0.0210405	0.0438937	0	15733000	10672000	11384000	51524000	431340000	0	0
LOCUS_23000	LOCUS_23000 type II toxin-antitoxin system PemK/MazF family toxin	A0A517JLE5	5	27.245	-3.33487	0.0233084	0.0450864	0	0	0	1638000	18073000	47807000	0	0
LOCUS_02580	LOCUS_02580 N-acetylglucosaminidase	A0A8G2I1G0	1	29.673	-4.4233	0.0280456	0.0494693	0	96757000	0	178090	41282000	578240000	0	0

## Sheet: PresentInBF_AbsentInBF_DNAK
General information					BF_DNAK				BF
Id	Protein description	Uniprot blastp	Number of peptide identified all sample combined	Mol. weight [kDa] theoretical	Intensity BF_DNAK_R1.1	Intensity BF_DNAK_R1.2	Intensity BF_DNAK_R2.1	Intensity BF_DNAK_R2.2	Intensity BF_R1.1	Intensity BF_R1.2	Intensity BF_R2.1	Intensity BF_R2.2
LOCUS_00770	LOCUS_00770 phospho-sugar mutase	A0A6B5FGG1	5	61.667	0	0	0	0	9813000	100480000	0	0
LOCUS_01290	LOCUS_01290 C39 family peptidase	W8TTS4	4	25.39	0	0	0	0	5108200	7410400	0	0
LOCUS_01460	LOCUS_01460 bi-component gamma-hemolysin HlgAB subunit A	A0AA86CUR1	3	34.955	0	0	0	0	4555600	16900000	0	0
LOCUS_01690	LOCUS_01690 nitrate reductase subunit beta	A0AA85YDC6	6	59.43	0	0	0	0	8498800	69566000	0	0
LOCUS_01930	LOCUS_01930 oxidoreductase	A0A7Z1N0N1	5	36.54	0	0	0	0	25391000	57838000	0	0
LOCUS_01980	LOCUS_01980 malate dehydrogenase (quinone)	A0A7Z1SCZ9	4	54.782	0	0	0	0	1999900	64635000	0	0
LOCUS_02290	LOCUS_02290 CPBP family intramembrane metalloprotease SdpC	A0A2S6D3D3	2	46.759	0	0	0	0	2656800	94788000	0	0
LOCUS_03020	LOCUS_03020 lipid II:glycine glycyltransferase	A0A6B1RR24	7	48.564	0	0	0	0	9232900	184440000	0	0
LOCUS_04020	LOCUS_04020 N-acetylmannosamine-6-phosphate 2-epimerase	A0A2S6DEJ9	2	24.531	0	0	0	0	6424900	54007000	0	7016300
LOCUS_05090	LOCUS_05090 FMN-dependent NADH-azoreductase	A0A2S6D7M8	3	23.409	0	0	0	0	4423000	61709000	0	0
LOCUS_05390	LOCUS_05390 acyl-CoA/acyl-ACP dehydrogenase	A0A380DHW4	3	38.479	0	0	0	0	1335600	30104000	0	0
LOCUS_06300	LOCUS_06300 excinuclease ABC subunit UvrA	A0A2S6D4X4	6	105.36	0	0	0	0	14880000	80989000	0	0
LOCUS_06410	LOCUS_06410 YigZ family protein	X5DRY1	3	23.868	0	0	0	0	0	190750000	52894000	0
LOCUS_06720	LOCUS_06720 biotin-dependent carboxyltransferase family protein	A0A2S6D471	3	38.163	0	0	0	0	5169500	12974000	0	0
LOCUS_06850	LOCUS_06850 two-component system sensor histidine kinase SaeS	H9BRP9	2	39.713	0	0	0	0	6768300	31203000	0	0
LOCUS_07830	LOCUS_07830 Cof-type HAD-IIB family hydrolase	X5DZ47	2	31.669	0	0	0	0	7077400	10368000	0	0
LOCUS_08610	LOCUS_08610 bifunctional (p)ppGpp synthetase/guanosine-3,5-bis(diphosphate) 3-pyrophosphohydrolase	A0A0H3K8V8	8	83.693	0	0	0	0	8835000	108690000	0	0
LOCUS_08640	LOCUS_08640 histidine--tRNA ligase	A0A6B5HMX2	8	48.296	0	0	0	0	3676900	122010000	0	0
LOCUS_08730	LOCUS_08730 cysteine desulfurase family protein	Q2FXV4	5	42.484	0	0	0	0	10527000	76798000	0	0
LOCUS_08830	LOCUS_08830 U32 family peptidase	Q2FXW5	2	47.655	0	0	0	0	5730800	25916000	0	0
LOCUS_09000	LOCUS_09000 shikimate dehydrogenase	A0A6B5DP86	2	29.911	0	0	0	0	5215400	10054000	0	0
LOCUS_09180	LOCUS_09180 16S rRNA (uracil(1498)-N(3))-methyltransferase	A0A7R6SMQ6	2	28.781	0	0	0	0	3998100	79932000	42794000	48234000
LOCUS_09320	LOCUS_09320 pyruvate, water dikinase regulatory protein	Q6GGD6	5	30.785	0	0	0	0	18172000	135580000	0	0
LOCUS_09570	LOCUS_09570 Tex family protein	A0A7Z1N297	8	80.834	0	0	0	0	4849100	143710000	0	0
LOCUS_09580	LOCUS_09580 RNA polymerase sigma factor SigB	A0A8D9SIB1	2	29.429	0	0	0	0	1725100	51531000	0	0
LOCUS_09750	LOCUS_09750 UDP-N-acetylmuramoyl-tripeptide--D-alanyl-D-alani ne ligase	A0A6B5DHE0	3	50.07	0	0	0	0	6848900	148840000	0	0
LOCUS_10230	LOCUS_10230 type II pantothenate kinase	Q99SC8	2	29.025	0	0	0	0	5575900	3690200	0	0
LOCUS_10600	LOCUS_10600 fatty acid kinase binding subunit FakB2	A0A0U1MKW7	3	30.598	0	0	0	0	7761400	265860000	6388900	7410500
LOCUS_10860	LOCUS_10860 diaminopimelate decarboxylase	A0A6B5FCP8	3	47.047	0	0	0	0	20255000	59591000	0	0
LOCUS_11310	LOCUS_11310 HesB/YadR/YfhF family protein	W8TTN7	4	11.496	0	0	0	0	2861500	169950000	0	338060
LOCUS_11520	LOCUS_11520 glycosyltransferase	A0A6B5HGV3	4	54.838	0	0	0	0	4252300	27361000	4165700	33295000
LOCUS_11580	LOCUS_11580 isochorismate synthase	A0A380DQI8	3	52.324	0	0	0	0	13118000	7295800	0	0
LOCUS_11840	LOCUS_11840 phosphoribosylformylglycinamidine synthase subunit PurL	A0A380DZE4	7	79.534	0	0	0	0	2911400	74338000	0	0
LOCUS_12210	LOCUS_12210 inositol monophosphatase	A0A224B0Q4	2	30.476	0	0	0	0	16936000	11512000	0	0
LOCUS_19660	LOCUS_19660 type I restriction-modification system subunit M;LOCUS_12600 type I restriction-modification system subunit M	A0A8G2HX73	4	59.442	0	0	0	0	10111000	52491000	0	0
LOCUS_12670	LOCUS_12670 tandem-type lipoprotein Lpl1	A0A6B5LKA0	3	28.861	0	0	0	0	6268800	37985000	0	0
LOCUS_13060	LOCUS_13060 tRNA uridine-5-carboxymethylaminomethyl(34) synthesis GTPase MnmE	A0A0D1I4Y8	4	51.34	0	0	0	0	1425800	71072000	0	0
LOCUS_13240	LOCUS_13240 replicative DNA helicase	A0A7U7IDN5	3	52.571	0	0	0	0	4376500	19625000	0	0
LOCUS_13270	LOCUS_13270 cell wall metabolism sensor histidine kinase WalK	V5YQR2	2	69.923	0	0	0	0	0	14641000	0	16129000
LOCUS_13470	LOCUS_13470 tRNA-dihydrouridine synthase	Q8NYV4	3	37.767	0	0	0	0	6618300	38868000	0	0
LOCUS_13910	LOCUS_13910 cell division protein FtsQ/DivIB	A0A6B5F975	4	50.187	0	0	0	0	1317000	25966000	0	0
LOCUS_15180	LOCUS_15180 riboflavin biosynthesis protein RibF	A0A2S6D8C3	3	36.704	0	0	0	0	14269000	27070000	0	0
LOCUS_15240	LOCUS_15240 pitrilysin family protein	A0A5S9I581	4	48.632	0	0	0	0	3874300	93833000	0	0
LOCUS_15360	LOCUS_15360 2-oxoacid:ferredoxin oxidoreductase subunit beta	W8UY88	5	31.331	0	0	0	0	10978000	92178000	0	0
LOCUS_15540	LOCUS_15540 aminopeptidase	A0A0H3K3S3	7	46.964	0	0	0	0	3395700	160750000	0	0
LOCUS_15580	LOCUS_15580 YihY/virulence factor BrkB family protein	A0A0D1K0T2	2	45.618	0	0	0	0	5735300	59733000	0	0
LOCUS_15720	LOCUS_15720 23S rRNA (uracil(1939)-C(5))-methyltransferase RlmD	A0A2S6D0M2	2	51.714	0	0	0	0	9504800	11274000	0	0
LOCUS_15820	LOCUS_15820 DNA helicase PcrA	P64319	6	84.047	0	0	0	0	5958700	94259000	0	0
LOCUS_16950	LOCUS_16950 pyridoxal 5-phosphate synthase lyase subunit PdxS	A0AA86CRF3	4	31.992	0	0	0	0	10374000	148900000	0	0
LOCUS_17440	LOCUS_17440 HD domain-containing protein	A0A7U7IE59	2	50.611	0	0	0	0	4063700	17888000	0	0
LOCUS_18810	LOCUS_18810 NUDIX hydrolase	A0A2S6DCL8	3	20.453	0	0	0	0	2713700	84830000	0	0
LOCUS_20110	LOCUS_20110 acetyl-CoA carboxylase carboxyltransferase subunit alpha	A0A8D9SF82	4	35.128	0	0	0	0	12050000	44197000	0	0
LOCUS_20450	LOCUS_20450 3-phosphoshikimate 1-carboxyvinyltransferase	A0A2S6D566	3	46.981	0	0	0	0	5352100	17173000	0	0
LOCUS_20490	LOCUS_20490 zinc metallopeptidase	W8TW87	4	25.248	0	0	0	0	22435000	1556900	0	0
LOCUS_20540	LOCUS_20540 ATP-dependent DNA helicase DinG	Q99U34	4	104.2	0	0	0	0	1476400	17901000	0	0
LOCUS_21620	LOCUS_21620 16S rRNA (cytosine(967)-C(5))-methyltransferase RsmB	A0AA40JL32	3	50.072	0	0	0	0	21865000	11931000	0	0
LOCUS_22430	LOCUS_22430 UDP-N-acetylmuramate--L-alanine ligase	A0A0D1JKL5	4	49.116	0	0	0	0	7529700	177500000	0	0
LOCUS_22650	LOCUS_22650 von Willebrand factor binding protein Vwb	E2GAH0	3	59.322	0	0	0	0	2453700	11518000	0	0
LOCUS_24100	LOCUS_24100 class II fumarate hydratase	A0A6B5TA46	6	51.089	0	0	0	0	4403000	300150000	0	0
LOCUS_24920	LOCUS_24920 zinc metalloproteinase aureolysin	Q9RL72	1	56.315	0	0	0	0	1890300	23969000	0	0
LOCUS_24950	LOCUS_24950 ornithine carbamoyltransferase	A0A2S6D232	4	37.761	0	0	0	0	4558800	29547000	0	0
LOCUS_25170	LOCUS_25170 DNA repair protein RecN	A0A7U7EYN1	6	64.265	0	0	0	0	1954200	84007000	0	0
LOCUS_25550	LOCUS_25550 class I SAM-dependent methyltransferase	A0A0H3JRU1	2	35.948	0	0	0	0	1444100	25965000	0	0
LOCUS_25650	LOCUS_25650 peroxide-responsive transcriptional repressor PerR	Q9RQL3	2	17.183	0	0	0	0	9014600	10779000	0	0
LOCUS_26020	LOCUS_26020 ribosome biogenesis GTPase YlqF	A0A8D9W3I0	3	33.378	0	0	0	0	1632400	139860000	0	0
LOCUS_26090	LOCUS_26090 type I DNA topoisomerase	A0A7U7EY51	4	79.07	0	0	0	0	1999300	63333000	0	0
