# Supplementary material for: Staphylococcus epidermidis DnaK alters biofilm formation and proteome in Staphylococcus aureus CIP 107093
Source: Front Microbiol. 2026 Feb 18;16:1705130. doi: 10.3389/fmicb.2025.1705130 (PMC12957280; doi:10.3389/fmicb.2025.1705130)
Supplement: Supplementary file 4 [file Supplementary_file_3.xlsx]

## Sheet: MoreAbinDNAK
		S. aureus COL								S. aureus N315											new tmd suggestion
moreAbinBFDNAK	log2(FC)	blastp COL proteomaps	%id COL	KEGG pathway	level2 .tmd	level3 .tmd	level4 .tmd	KEGG id	name	blastp N315 proteomaps	%id N315	KEGG pathway	level2 .tmd	level3 .tmd	level4 .tmd	KEGG id	name	Ccl: .tmd used	kegg pathway (if found)	Gene name	level2	level3	level4	KEGG id	commentaire	name
LOCUS_24190	2.99496	A0A0H2WWE9	100	sac:SACOL1898	Genetic Information Processing	Translation	Messenger RNA Biogenesis	K03698	cbf1:SACOL1898	A0A0H3JML1	100	SA1660	Genetic Information Processing	Translation	Messenger RNA Biogenesis	K03698	cbf1:SA1660	COL
LOCUS_07440	3.78024	A0A0H2WWU0	100	sac:SACOL1016	Metabolism	Biosynthesis	Lipid and steroid metabolism	K00208	fabI:SACOL1016	A0A0H3JLH9	100	SA0869	Metabolism	Biosynthesis	Lipid and steroid metabolism	K00208	fabI:SA0869	COL
LOCUS_06020	2.62785	A0A0H2WZT1	100	sac:SACOL0099	Metabolism	Membrane Transport	Transport	K02016	sirA:SACOL0099	A0A0H3JJC6	100	SA0111	Metabolism	Membrane Transport	Transport	K02016	sirA:SA0111	COL
LOCUS_01440	2.38154	Q5HDD3	100	sac:SACOL2422	Human Diseases	Infectious Diseases	Staphylococcus aureus infection	K11038	hlgB:SACOL2422	P0A075	100	SA2209	Human Diseases	Infectious Diseases	Staphylococcus aureus infection	K11038	hlgB:SA2209	COL
LOCUS_03160	3.00071	Q5HDW1	100	sac:SACOL2236	Genetic Information Processing	Translation	Ribosome	K02886	rplB:SACOL2236	P60432	100	SA2044	Genetic Information Processing	Translation	Ribosome	K02886	rplB:SA2044	COL
LOCUS_03300	2.53922	Q5HDX5	100	sac:SACOL2222	Genetic Information Processing	Translation	Ribosome	K02988	rpsE:SACOL2222	P66579	100	SA2031	Genetic Information Processing	Translation	Ribosome	K02988	rpsE:SA2031	COL
LOCUS_03310	2.74797	Q5HDX6	100	sac:SACOL2221	Genetic Information Processing	Translation	Ribosome	K02907	rpmD:SACOL2221	P0A0G0	100	SA2030	Genetic Information Processing	Translation	Ribosome	K02907	rpmD:SA2030	COL
LOCUS_03350	0	Q5HDY0	100	sac:SACOL2217	Genetic Information Processing	Translation	Translation factors	K02518	infA:SACOL2217	P65119	100	SA2026	Genetic Information Processing	Translation	Translation factors	K02518	infA:SA2026	COL
LOCUS_10180	2.04806	Q5HE75	100	sac:SACOL2117	Metabolism	Central Carbon Metabolism	Glycolysis	K01624	fbaA:SACOL2117	P99075	100	SA1927	Metabolism	Central Carbon Metabolism	Glycolysis	K01624	fbaA:SA1927	COL
LOCUS_20120	2.92305	Q5HF75	100	sac:SACOL1746	Metabolism	Central Carbon Metabolism	Glycolysis	K00850	pfkA:SACOL1746	P99165	100	SA1521	Metabolism	Central Carbon Metabolism	Glycolysis	K00850	pfkA:SA1521	COL
LOCUS_20290	2.4227	Q5HF92	100	sac:SACOL1727	Genetic Information Processing	Translation	Mitochondrial biogenesis	K02520	infC:SACOL1727	P65140	100	SA1504	Genetic Information Processing	Translation	Mitochondrial biogenesis	K02520	infC:SA1504	COL
LOCUS_09200	2.75535	Q5HFI5	100	sac:SACOL1632	Genetic Information Processing	Translation	Ribosome	K02970	rpsU:SACOL1632	P66521	100	SA1404	Genetic Information Processing	Translation	Ribosome	K02970	rpsU:SA1404	COL
LOCUS_15290	0	Q5HGE8	100	sac:SACOL1302	Metabolism	Biosynthesis	Lipid and steroid metabolism	K00995	pgsA:SACOL1302	P63756	100	SA1126	Metabolism	Biosynthesis	Lipid and steroid metabolism	K00995	pgsA:SA1126	COL
LOCUS_15160	2.79284	Q5HGG1	100	sac:SACOL1289	Genetic Information Processing	Translation	Ribosome biogenesis	K02834	rbfA:SACOL1289	P65967	100	SA1113	Genetic Information Processing	Translation	Ribosome biogenesis	K02834	rbfA:SA1113	COL
LOCUS_14990	2.84353	Q5HGH9	100	sac:SACOL1270	Genetic Information Processing	Folding, Sorting and Degradation	Peptidases	K01419	hslV:SACOL1270	P65797	100	SA1096	Genetic Information Processing	Folding, Sorting and Degradation	Peptidases	K01419	clpQ:SA1096	COL
LOCUS_21690	4.27253	Q5HGK9	100	sac:SACOL1238	Genetic Information Processing	Translation	Ribosome	K02902	rpmB:SACOL1238	P66153	100	SA1067	Genetic Information Processing	Translation	Ribosome	K02902	rpmB:SA1067	COL
LOCUS_12070	2.92693	Q5HGZ1	100	sac:SACOL1102	Metabolism	Central Carbon Metabolism	Glycolysis	K00161	pdhA:SACOL1102	Q820A6	100	SA0943-1	Metabolism	Central Carbon Metabolism	Glycolysis	K00161	pdhA:SA0943-1	COL
LOCUS_11970	3.09116	Q5HH02	100	sac:SACOL1091	Metabolism	Membrane Transport	Transport	K11189	ptsH:SACOL1091	P99143	100	SA0934	Metabolism	Membrane Transport	Transport	K11189	ptsH:SA0934	COL
LOCUS_08210	2.9452	Q5HHF0	100	sac:SACOL0937	Metabolism	Biosynthesis	Amino acid metabolism	K14188	dltC:SACOL0937	P0A019	100	SA0795	Metabolism	Biosynthesis	Amino acid metabolism	K14188	dltC:SA0795	COL
LOCUS_06090	0	Q5HHN9	100	sac:SACOL0844	Genetic Information Processing	Folding, Sorting and Degradation	Protein export	K03075	secG:SACOL0844	Q7A6Q1	100	SA0733	Genetic Information Processing	Folding, Sorting and Degradation	Protein export	K03075	secG:SA0733	COL
LOCUS_06150	2.9467	Q5HHP5	100	sac:SACOL0838	Metabolism	Central Carbon Metabolism	Glycolysis	K00134	gapA1:SACOL0838	P99136	100	SA0727	Metabolism	Central Carbon Metabolism	Glycolysis	K00134	gap:SA0727	COL
LOCUS_06210	2.78259	Q5HHQ0	100	sac:SACOL0833	Genetic Information Processing	Folding, Sorting and Degradation	Peptidases	K01358	clpP:SACOL0833	P99089	100	SA0723	Genetic Information Processing	Folding, Sorting and Degradation	Peptidases	K01358	clpP:SA0723	COL
LOCUS_06250	2.75296	Q5HHQ4	100	sac:SACOL0829	Metabolism	Biosynthesis	Pyrimidine metabolism	K00384	trxB:SACOL0829	P99101	100	SA0719	Metabolism	Biosynthesis	Pyrimidine metabolism	K00384	trxB:SA0719	COL
LOCUS_16650	3.39542	Q5HIC8	100	sac:SACOL0593	Genetic Information Processing	Translation	Mitochondrial biogenesis	K02355	fusA:SACOL0593	P68789	100	SA0505	Genetic Information Processing	Translation	Mitochondrial biogenesis	K02355	fus:SA0505	COL
LOCUS_16730	2.64679	Q5HID6	100	sac:SACOL0585	Genetic Information Processing	Translation	Ribosome	K02864	rplJ:SACOL0585	P99155	100	SA0497	Genetic Information Processing	Translation	Ribosome	K02864	rplJ:SA0497	COL
LOCUS_04950	2.83961	Q5HJF4	100	sac:SACOL0204	Metabolism	Central Carbon Metabolism	Glycolysis	K00656	pflB:SACOL0204	Q7A7X6	100	SA0218	Metabolism	Central Carbon Metabolism	Glycolysis	K00656	pflB:SA0218	COL
LOCUS_13100	3.42633	Q5HJZ4	100	sac:SACOL0002	Genetic Information Processing	DNA Maintenance	DNA replication	K02338	dnaN:SACOL0002	P99103	100	SA0002	Genetic Information Processing	DNA Maintenance	DNA replication	K02338	dnaN:SA0002	COL
LOCUS_26150	2.86657	Q5HGC3	100	sac:SACOL1329	Metabolism	Biosynthesis	Amino acid metabolism	K01915	femC:SACOL1329	P99095	99.776	SA1150	Metabolism	Biosynthesis	Amino acid metabolism	K01915	glnA:SA1150	COL
LOCUS_07930	3.71275	Q5HHC2	100	sac:SACOL0966	Metabolism	Central Carbon Metabolism	Glycolysis	K01810	pgi:SACOL0966	P99078	99.774	SA0823	Metabolism	Central Carbon Metabolism	Glycolysis	K01810	pgi:SA0823	COL
LOCUS_19850	4.56917	Q5HEY9	100	sac:SACOL1837	Metabolism	Biosynthesis	Amino acid metabolism	K00789	metK:SACOL1837	P66767	99.748	SA1608	Metabolism	Biosynthesis	Amino acid metabolism	K00789	metK:SA1608	COL
LOCUS_21860	3.80328	Q5HGJ1	100	sac:SACOL1257	Genetic Information Processing	Translation	Ribosome	K02884	rplS:SACOL1257	P66083	99.138	SA1084	Genetic Information Processing	Translation	Ribosome	K02884	rplS:SA1084	COL
LOCUS_03220	2.67981	Q5HDW7	100	sac:SACOL2230	Genetic Information Processing	Translation	Ribosome	K02961	rpsQ:SACOL2230	Q7A462	98.851	SA2038	Genetic Information Processing	Translation	Ribosome	K02961	rpsQ:SA2038	COL
LOCUS_14640	2.725	Q5HCV0	100	sac:SACOL2618	Metabolism	Central Carbon Metabolism	Glycolysis	K00016	ldh2:SACOL2618	P65256	59.547	SA0232	Metabolism	Central Carbon Metabolism	Glycolysis	K00016	lctE:SA0232	COL
LOCUS_15970	4.25457	Q5HEK1	100	sac:SACOL1982	Metabolism	Energy Metabolism	Oxidative phosphorylation	K15986	ppaC:SACOL1982	P99123	35.821	SA0304	Metabolism	Central Carbon Metabolism	Other central metabolism enzymes	K01639	nanA:SA0304	COL
LOCUS_19910	2.58985	A0A0H2WZN5	100	sac:SACOL1831	Metabolism	Central Carbon Metabolism	Pentose phosphate metabolism	K00616	tal:SACOL1831	A0A0H3JV81	28	SA1859	Metabolism	Biosynthesis	Amino acid metabolism	K01652	ilvB:SA1859	COL
LOCUS_11750	2.70208	Q5HH24	99.849	sac:SACOL1069	Metabolism	Energy Metabolism	Oxidative phosphorylation	K02827	qoxA:SACOL1069	Q7A699	100	SA0912	Metabolism	Energy Metabolism	Oxidative phosphorylation	K02827	qoxB:SA0912	COL
LOCUS_09150	7.85089	Q5HFI0	99.836	sac:SACOL1637	Genetic Information Processing	Folding, Sorting and Degradation	RNA degradation	K04043	dnaK:SACOL1637	P99110	99.836	SA1409	Genetic Information Processing	Folding, Sorting and Degradation	RNA degradation	K04043	dnaK:SA1409	COL
LOCUS_11590	4.83074	Q5HH40	99.82	sac:SACOL1052	Metabolism	Biosynthesis	Cofactor biosynthesis	K02551	menD:SACOL1052	Q7A6B1	99.461	SA0896	Metabolism	Biosynthesis	Cofactor biosynthesis	K02551	menD:SA0896	COL
LOCUS_10140	3.4781	A0A0H2WZ78	99.772	sac:SACOL2113	Genetic Information Processing	Folding, Sorting and Degradation	RNA degradation	K03628	rho:SACOL2113	A0A0H3JNE2	99.543	SA1923	Genetic Information Processing	Folding, Sorting and Degradation	RNA degradation	K03628	rho:SA1923	COL
LOCUS_06110	2.26499	Q5HHP1	99.77	sac:SACOL0842	Metabolism	Central Carbon Metabolism	Glycolysis	K01689	eno:SACOL0842	P99088	99.77	SA0731	Metabolism	Central Carbon Metabolism	Glycolysis	K01689	eno:SA0731	COL
LOCUS_20700	2.32661	Q5HFY4	99.731	sac:SACOL1478	Metabolism	Biosynthesis	Amino acid metabolism	K00259	ald1:SACOL1478	Q99TF4	44.324	SA1531	Metabolism	Biosynthesis	Amino acid metabolism	K00259	ald:SA1531	COL
LOCUS_11400	2.57286	Q5HG77	99.698	sac:SACOL1377	Metabolism	Central Carbon Metabolism	Pentose phosphate metabolism	K00615	tkt:SACOL1377	P99161	99.698	SA1177	Metabolism	Central Carbon Metabolism	Pentose phosphate metabolism	K00615	tkt:SA1177	COL
LOCUS_12080	3.81632	Q5HGZ0	99.692	sac:SACOL1103	Metabolism	Central Carbon Metabolism	Glycolysis	K00162	pdhB:SACOL1103	P99063	100	SA0944	Metabolism	Central Carbon Metabolism	Glycolysis	K00162	pdhB:SA0944	COL
LOCUS_11980	2.90248	Q5HH01	99.65	sac:SACOL1092	Metabolism	Membrane Transport	Phosphotransferase system (PTS)	K08483	ptsI:SACOL1092	Q99V14	99.476	SA0935	Metabolism	Membrane Transport	Phosphotransferase system (PTS)	K08483	ptsI:SA0935	COL
LOCUS_06130	2.15698	Q5HHP3	99.605	sac:SACOL0840	Metabolism	Central Carbon Metabolism	Glycolysis	K01803	tpiA:SACOL0840	P99133	99.605	SA0729	Metabolism	Central Carbon Metabolism	Glycolysis	K01803	tpiA:SA0729	COL
LOCUS_15420	3.79108	Q5HGD5	99.552	sac:SACOL1316	Genetic Information Processing	DNA Maintenance	Mismatch repair	K03572	mutL:SACOL1316	P65492	99.253	SA1138	Genetic Information Processing	DNA Maintenance	Mismatch repair	K03572	mutL:SA1138	COL
LOCUS_03190	3.48111	Q5HDW4	99.539	sac:SACOL2233	Genetic Information Processing	Translation	Ribosome	K02982	rpsC:SACOL2233	P66553	100	SA2041	Genetic Information Processing	Translation	Ribosome	K02982	rpsC:SA2041	COL
LOCUS_17790	2.73194	Q5HEH2	99.442	sac:SACOL2016	Genetic Information Processing	Folding, Sorting and Degradation	RNA degradation	K04077	groEL:SACOL2016	P99083	99.628	SA1836	Genetic Information Processing	Folding, Sorting and Degradation	RNA degradation	K04077	groEL:SA1836	COL
LOCUS_03250	2.35844	Q5HDX0	99.441	sac:SACOL2227	Genetic Information Processing	Translation	Ribosome	K02931	rplE:SACOL2227	Q7A465	99.441	SA2035	Genetic Information Processing	Translation	Ribosome	K02931	rplE:SA2035	COL
LOCUS_04790	2.74643	Q5HJD7	99.369	sac:SACOL0222	Metabolism	Central Carbon Metabolism	Glycolysis	K00016	ldh1:SACOL0222	P65256	99.685	SA0232	Metabolism	Central Carbon Metabolism	Glycolysis	K00016	lctE:SA0232	COL
LOCUS_10270	4.55921	Q5HE66	99.359	sac:SACOL2126	Metabolism	Biosynthesis	Amino acid metabolism	K07173	luxS:SACOL2126	P65330	99.359	SA1936	Metabolism	Biosynthesis	Amino acid metabolism	K07173	luxS:SA1936	COL
LOCUS_25670	3.52608	A0A0H2WWQ8	99.338	sac:SACOL1921	Metabolism	Other Enzymes	Other enzymes	K03564	bcp:SACOL1921	P99074	27.35	SA0366	Metabolism	Other Enzymes	Other enzymes	K03386	ahpC:SA0366	COL
LOCUS_16750	2.95872	Q5HID8	99.286	sac:SACOL0583	Genetic Information Processing	Translation	Ribosome	K02867	rplK:SACOL0583	P0A0F2	100	SA0495	Genetic Information Processing	Translation	Ribosome	K02867	rplK:SA0495	COL
LOCUS_02850	2.63726	A0A0H2WZ94	99.231	sac:SACOL2272	Metabolism	Membrane Transport	Transport	K02020	modA:SACOL2272	A0A0H3JNJ9	97.308	SA2074	Metabolism	Membrane Transport	Transport	K02020	modA:SA2074	COL
LOCUS_22680	2.71899	Q5HHM4	99.123	sac:SACOL0860	Metabolism	Other Enzymes	Other enzymes	K01174	nuc:SACOL0860	Q7A6P2	99.123	SA0746	#N/A	#N/A	#N/A	#N/A	#N/A	COL
LOCUS_11680	2.51344	Q5HH31	98.967	sac:SACOL1062	Metabolism	Other Enzymes	Other enzymes	K13714	atl:SACOL1062	Q99V41	98.411	SA0905	Metabolism	Other Enzymes	Other enzymes	K13714	atl:SA0905	COL
LOCUS_17780	3.32664	Q5HEH1	98.936	sac:SACOL2017	Genetic Information Processing	Translation	Mitochondrial biogenesis	K04078	groES:SACOL2017	P99104	98.936	SA1837	Genetic Information Processing	Translation	Mitochondrial biogenesis	K04078	groES:SA1837	COL
LOCUS_08550	3.45538	Q5HFC3	98.827	sac:SACOL1695	Genetic Information Processing	Translation	Transfer RNA biogenesis	K07568	queA:SACOL1695	P65951	99.413	SA1466	Genetic Information Processing	Translation	Transfer RNA biogenesis	K07568	queA:SA1466	COL
LOCUS_16430	2.29447	A0A0H2WWQ3	98.736	sac:SACOL2199	Metabolism	Biosynthesis	Amino acid metabolism	K01652	budB:SACOL2199	A0A0H3JVF5	98.736	SA2008	Metabolism	Biosynthesis	Amino acid metabolism	K01652	alsS:SA2008	COL
LOCUS_10300	3.40601	Q5HE63	98.636	sac:SACOL2129	Metabolism	Central Carbon Metabolism	Pentose phosphate metabolism	K01619	deoC2:SACOL2129	P99102	97.727	SA0133	Metabolism	Central Carbon Metabolism	Pentose phosphate metabolism	K01619	dra:SA0133	COL
LOCUS_22850	3.49793	Q5HHK8	98.413	sac:SACOL0877	Metabolism	Central Carbon Metabolism	Other central metabolism enzymes	K02437	gcvH:SACOL0877	Q7A4Q5	45.161	SA1720	Genetic Information Processing	DNA Maintenance	DNA replication	K01972	lig:SA1720	COL
LOCUS_14600	2.18652	Q5HCU6	97.973	sac:SACOL2622	Metabolism	Central Carbon Metabolism	Glycolysis	K01623	fdaB:SACOL2622	Q99TJ8	38.596	SA1488	Genetic Information Processing	Translation	tRNA loading	K01873	valS:SA1488	COL
LOCUS_24550	3.49216	Q5HGV4	96.328	sac:SACOL1140	Human Diseases	Infectious Diseases	Staphylococcus aureus infection	K14193	isdA:SACOL1140	Q7A655	96.61	SA0977	Human Diseases	Infectious Diseases	Staphylococcus aureus infection	K14193	isdA:SA0977	COL
LOCUS_00730	2.85353	A0A0H2WY59	83.804	sac:SACOL2509	Human Diseases	Infectious Diseases	Bacterial invasion of epithelial cells	K13733	fnbB:SACOL2509	A0A0H3JP14	90.843	SA2290	Human Diseases	Infectious Diseases	Bacterial invasion of epithelial cells	K13733	fnbB:SA2290	N315
LOCUS_22450	3.24956	A0A0H2WVY9	58.824	sac:SACOL1363	Metabolism	Biosynthesis	Amino acid metabolism	K01733	thrC:SACOL1363	Q7A8E0	25	SA0018	Environmental Information Processing	Signal Transduction	Two-component system	K07652	vicK:SA0018	COL
LOCUS_07080	3.94648	Q5HF86	52.632	sac:SACOL1734	Metabolism	Central Carbon Metabolism	Glycolysis	K00134	gapA2:SACOL1734	P0A005	36.111	SAP018	Metabolism	Other Enzymes	Other enzymes	K03741	arsC:SAP018	COL
LOCUS_02610	2.46468	Q5HJ99	51.724	sac:SACOL0263	Genetic Information Processing	Folding, Sorting and Degradation	Peptidases	K08259	lytM:SACOL0263	Q7A7T0	51.724	SA0265	Genetic Information Processing	Folding, Sorting and Degradation	Peptidases	K08259	lytM:SA0265	COL
LOCUS_12060	3.56037	A0A0H2WZ94	47.619	sac:SACOL2272	Metabolism	Membrane Transport	Transport	K02020	modA:SACOL2272	A0A0H3JNJ9	47.619	SA2074	Metabolism	Membrane Transport	Transport	K02020	modA:SA2074	NEW	K02020	modA-2	Metabolism	Membrane Transport	Transport	SACOL2272-2	because of double	modA-2:SACOL2272-2
LOCUS_09600	3.42002	Q5HE49	47.059	sac:SACOL2145	Metabolism	Biosynthesis	Amino acid metabolism	K00820	glmS:SACOL2145	P64228	47.059	SA1959	Metabolism	Biosynthesis	Amino acid metabolism	K00820	glmS:SA1959	COL
LOCUS_22410	3.43353	Q5HGU5	46.212	sac:SACOL1149	Genetic Information Processing	Translation	tRNA loading	K01890	pheT:SACOL1149	P67041	46.97	SA0986	Genetic Information Processing	Translation	tRNA loading	K01890	pheT:SA0986	COL
LOCUS_15680	2.99806	A0A0H2WZZ7	46.154	sac:SACOL1773	Metabolism	Biosynthesis	Amino acid metabolism	K00058	serA:SACOL1773	A0A0H3JUJ5	46.154	SA1545	Metabolism	Biosynthesis	Amino acid metabolism	K00058	serA:SA1545	COL
LOCUS_07730	2.97504	Q5HEI2	44.218	sac:SACOL2002	Human Diseases	Infectious Diseases	Staphylococcus aureus infection	K14204	map:SACOL2002	P69775	45.578	SA1751	#N/A	#N/A	#N/A	#N/A	#N/A	COL
LOCUS_24780	0	Q5HCM7	44.068	sac:SACOL2694	Metabolism	Biosynthesis	Lipid and steroid metabolism	K01046	geh:SACOL2694	P65289	59.375	SA2463	Metabolism	Biosynthesis	Lipid and steroid metabolism	K01046	lip:SA2463	N315
LOCUS_10830	3.28521	Q5HEH2	43.243	sac:SACOL2016	Genetic Information Processing	Folding, Sorting and Degradation	RNA degradation	K04077	groEL:SACOL2016	Q7A5P3	100	SA1234	Genetic Information Processing	Folding, Sorting and Degradation	Chaperones and folding catalysts	K03704	cspA:SA1234	N315
LOCUS_14760	0	Q5HHF2	41.304	sac:SACOL0935	Metabolism	Biosynthesis	Amino acid metabolism	K03367	dltA:SACOL0935	P99107	41.304	SA0793	Metabolism	Biosynthesis	Amino acid metabolism	K03367	dltA:SA0793	COL
LOCUS_10550	5.14462	Q5HEM1	40.741	sac:SACOL1962	Genetic Information Processing	Translation	tRNA loading	K02435	gatC:SACOL1962	P68808	40.741	SA1717	Genetic Information Processing	Translation	tRNA loading	K02435	gatC:SA1717	COL
LOCUS_21770	3.38163	A0A0H2WX43	38.71	sac:SACOL1492	Genetic Information Processing	DNA Maintenance	Base excision repair	K10773	nth:SACOL1492	P99139	36.842	SA2068	Metabolism	Other Enzymes	Other enzymes	K03750	moeA:SA2068	COL
LOCUS_25190	2.37168	Q5HGZ1	37.963	sac:SACOL1102	Metabolism	Central Carbon Metabolism	Glycolysis	K00161	pdhA:SACOL1102	A0A0H3JMQ4	99.091	SA1348	Metabolism	Biosynthesis	Amino acid metabolism	K00166	bfmBAA:SA1348	N315
LOCUS_12630	3.35048	Q5HCM7	36.667	sac:SACOL2694	Metabolism	Biosynthesis	Lipid and steroid metabolism	K01046	geh:SACOL2694	Q7A7P2	29.231	SA0309	Metabolism	Biosynthesis	Lipid and steroid metabolism	K01046	geh:SA0309	NEW	K01046	geh-2	Metabolism	Biosynthesis	Lipid and steroid metabolism	SACOL2694-2	because of double	geh-2:SACOL2694-2
LOCUS_21140	2.67798	Q5HDY0	36.111	sac:SACOL2217	Genetic Information Processing	Translation	Translation factors	K02518	infA:SACOL2217	A0A0H3JP19	100	SA2494	Genetic Information Processing	Folding, Sorting and Degradation	Chaperones and folding catalysts	K03704	cspB:SA2494	N315
LOCUS_16810	2.64582	Q5HFA8	36.111	sac:SACOL1710	Genetic Information Processing	Translation	tRNA loading	K01873	valS:SACOL1710	Q99TJ8	36.111	SA1488	Genetic Information Processing	Translation	tRNA loading	K01873	valS:SA1488	COL
LOCUS_03430	2.92952	A0A0H2WZ94	35.714	sac:SACOL2272	Metabolism	Membrane Transport	Transport	K02020	modA:SACOL2272	A0A0H3JNJ9	32.143	SA2074	Metabolism	Membrane Transport	Transport	K02020	modA:SA2074	NEW	K02020	modA-3	Metabolism	Membrane Transport	Transport	SACOL2272-3	because of double	modA-3:SACOL2272-3
LOCUS_25570	2.86117	Q5HEL7	35.484	sac:SACOL1966	Genetic Information Processing	DNA Maintenance	Nucleotide excision repair	K03657	pcrA:SACOL1966	A0A0H3JPT7	29.825	SA1077	Genetic Information Processing	DNA Maintenance	Chromosome-related	K03529	smc:SA1077	COL
LOCUS_25900	3.16775	A0A0H2X057	34.884	sac:SACOL0095	Human Diseases	Infectious Diseases	Staphylococcus aureus infection	K14196	spa:SACOL0095	P99134	34.884	SA0107	Human Diseases	Infectious Diseases	Staphylococcus aureus infection	K14196	spa:SA0107	COL
LOCUS_20340	3.17331	Q5HG23	34.211	sac:SACOL1432	Metabolism	Biosynthesis	Amino acid metabolism	K00674	dapD:SACOL1432	Q7A5P7	34.211	SA1229	Metabolism	Biosynthesis	Amino acid metabolism	K05822	dapD:SA1229	COL
LOCUS_13310	4.09001	Q5HG73	33.333	sac:SACOL1381	Genetic Information Processing	DNA Maintenance	DNA repair and recombination proteins	K03547	sbcD:SACOL1381	P63894	33.898	SA1228	Metabolism	Biosynthesis	Amino acid metabolism	K00215	dapB:SA1228	COL
LOCUS_07400	2.99255	Q5HDW5	33.333	sac:SACOL2232	Genetic Information Processing	Translation	Ribosome	K02878	rplP:SACOL2232	Q7A461	33.333	SA2040	Genetic Information Processing	Translation	Ribosome	K02878	rplP:SA2040	COL
LOCUS_06900	2.79687	Q5HEK9	32.727	sac:SACOL1974	Metabolism	Biosynthesis	Cofactor biosynthesis	K01916	nadE:SACOL1974	A0A0H3JLU5	97.859	SA0655	Metabolism	Membrane Transport	Transport	K02768	fruA:SA0655	N315
LOCUS_25350	3.59312	Q5HDR8	32.308	sac:SACOL2282	Metabolism	Biosynthesis	Purine metabolism	K01428	ureC:SACOL2282	P67404	32.308	SA2084	Metabolism	Biosynthesis	Purine metabolism	K01428	ureC:SA2084	COL
LOCUS_18820	2.54192	Q5HE75	32.143	sac:SACOL2117	Metabolism	Central Carbon Metabolism	Glycolysis	K01624	fbaA:SACOL2117	P99075	32.143	SA1927	Metabolism	Central Carbon Metabolism	Glycolysis	K01624	fbaA:SA1927	NEW	K01624	fbaA-2	Metabolism	Central Carbon Metabolism	Glycolysis	SACOL2117-2	because of double	fbaA-2:SACOL2117-2
LOCUS_01810	4.61999	A0A0H2WWE9	32	sac:SACOL1898	Genetic Information Processing	Translation	Messenger RNA Biogenesis	K03698	cbf1:SACOL1898	A0A0H3JQ57	32.353	SA1347	Metabolism	Biosynthesis	Amino acid metabolism	K00167	bfmBAB:SA1347	NEW	K11102	gltT	Metabolism	Membrane Transport	Transport	SA2172	because of double	gltT:SA2172
LOCUS_23610	2.65006	Q5HH35	31.613	sac:SACOL1057	Genetic Information Processing	Folding, Sorting and Degradation	Peptidases	K01318	sspA:SACOL1057	Q7A6A6	31.613	SA0901	Genetic Information Processing	Folding, Sorting and Degradation	Peptidases	K01318	sspA:SA0901	NEW	K11041	eta	Human Diseases	Infectious Diseases	Staphylococcus aureus infection	SA1016	because of %id	eta:SA1016
LOCUS_22830	2.82764	Q5HGT9	31.325	sac:SACOL1155	Genetic Information Processing	Folding, Sorting and Degradation	Chaperones and folding catalysts	K03671	trxA:SACOL1155	P99122	31.325	SA0992	Genetic Information Processing	Folding, Sorting and Degradation	Chaperones and folding catalysts	K03671	trxA:SA0992	COL
LOCUS_06710	2.5015	Q5HDX0	31.25	sac:SACOL2227	Genetic Information Processing	Translation	Ribosome	K02931	rplE:SACOL2227	Q7A465	31.25	SA2035	Genetic Information Processing	Translation	Ribosome	K02931	rplE:SA2035	NEW	K19005	SAA6008_00734	Metabolism	Lipid metabolism	Glycerolipid metabolism	map00552	because of double	SAA6008_00734:map00552
LOCUS_00780	3.79734	Q5HG46	30.986	sac:SACOL1409	Metabolism	Biosynthesis	Amino acid metabolism	K01695	trpA:SACOL1409	P66983	30.986	SA1205	Metabolism	Biosynthesis	Amino acid metabolism	K01695	trpA:SA1205	COL
LOCUS_17110	0	A0A0H2WYY0	30.952	sac:SACOL1095	Environmental Information Processing	Signal Transduction	Two-component system	K00426	cydB:SACOL1095	A0A0H3JL15	99.63	SA0594	Metabolism	Membrane Transport	Transport	K09692	tagG:SA0594	N315
LOCUS_24730	3.45775	A0A0H2WVW5	30.556	sac:SACOL1194	Metabolism	Biosynthesis	Glycan metabolism	K12552	pbp1:SACOL1194	A0A0H3JLN5	30.556	SA1024	Metabolism	Biosynthesis	Glycan metabolism	K12552	pbpA:SA1024	COL
LOCUS_18050	5.27075	Q5HEI2	30.508	sac:SACOL2002	Human Diseases	Infectious Diseases	Staphylococcus aureus infection	K14204	map:SACOL2002	P66972	34.043	SA2501	Genetic Information Processing	Translation	Transfer RNA biogenesis	K03650	trmE:SA2501	N315
LOCUS_21880	0	A0A0H2WYH4	30.435	sac:SACOL0514	Metabolism	Biosynthesis	Amino acid metabolism	K00265	gltB:SACOL0514	Q7A3F4	30.851	SA2336	Genetic Information Processing	Folding, Sorting and Degradation	Chaperones and folding catalysts	K04086	clpL:SA2336	COL
LOCUS_12620	3.4954	A0A0H2WVH1	29.885	sac:SACOL0887	Environmental Information Processing	Signaling Molecules and Interaction	Bacterial toxins	K11040	sei:SACOL0887	A0A0H3JSX0	44.589	SA0382	Environmental Information Processing	Signaling Molecules and Interaction	Bacterial toxins	K11042	set6:SA0382	N315
LOCUS_24910	2.76549	Q5HFE1	29.73	sac:SACOL1676	Genetic Information Processing	Folding, Sorting and Degradation	Sulfur relay system	K00566	mnmA:SACOL1676	Q99TM8	29.73	SA1449	Genetic Information Processing	Folding, Sorting and Degradation	Sulfur relay system	K00566	mnmA:SA1449	AUCUN	no KO assigned						low %id
LOCUS_18990	3.03333	Q5HJF3	28.205	sac:SACOL0205	Metabolism	Other Enzymes	Other enzymes	K04069	pflA:SACOL0205	Q7A7X5	28.205	SA0219	Metabolism	Other Enzymes	Other enzymes	K04069	pflA:SA0219	AUCUN	no KO assigned	SAOUHSC_02145				SAOUHSC_02145	low %id
LOCUS_24230	3.67947	A0A0H2WWP1	28.049	sac:SACOL2073	Metabolism	Biosynthesis	Amino acid metabolism	K01929	murF:SACOL2073	A0A0H3JQN7	100	SA1656	Cellular Processes	Cell Growth and Death	Cell cycle	K02503	hit:SA1656	N315
LOCUS_08260	2.90991	Q5HDR8	27.869	sac:SACOL2282	Metabolism	Biosynthesis	Purine metabolism	K01428	ureC:SACOL2282	P67404	27.869	SA2084	Metabolism	Biosynthesis	Purine metabolism	K01428	ureC:SA2084	AUCUN	no KO assigned	nagD
LOCUS_24140	2.54991	Q5HHN9	27.778	sac:SACOL0844	Genetic Information Processing	Folding, Sorting and Degradation	Protein export	K03075	secG:SACOL0844	Q7A6Q1	27.778	SA0733	Genetic Information Processing	Folding, Sorting and Degradation	Protein export	K03075	secG:SA0733	AUCUN	no KO assigned	BN1321_290018				SACOL1904	low %id	BN1321_290018:SACOL1904
LOCUS_25240	3.18597	Q5HGZ1	27.692	sac:SACOL1102	Metabolism	Central Carbon Metabolism	Glycolysis	K00161	pdhA:SACOL1102	Q820A6	27.692	SA0943-1	Metabolism	Central Carbon Metabolism	Glycolysis	K00161	pdhA:SA0943-1	NEW	K00161	repA	Genetic Information Processing	DNA Maintenance	DNA repair and recombination proteins	SACOL1102-2	low %id	repA:SACOL1102-2
LOCUS_01800	2.62808	Q5HCR7	27.66	sac:SACOL2652	Human Diseases	Infectious Diseases	Staphylococcus aureus infection	K14192	clfB:SACOL2652	Q7A382	27.66	SA2423	Human Diseases	Infectious Diseases	Staphylococcus aureus infection	K14192	clfB:SA2423	AUCUN	no KO assigned	DUF3139 - BN1321_400034					low %id
LOCUS_08700	2.04905	Q5HI88	27.451	sac:SACOL0634	Metabolism	Biosynthesis	Amino acid metabolism	K00625	eutD:SACOL0634	P99092	27.451	SA0545	Metabolism	Biosynthesis	Amino acid metabolism	K00625	eutD:SA0545	AUCUN	no KO assigned	csbD					low %id
LOCUS_24760	0	Q5HCI3	27.273	sac:SACOL2738	Genetic Information Processing	Translation	Transfer RNA biogenesis	K03650	trmE:SACOL2738	P66972	27.273	SA2501	Genetic Information Processing	Translation	Transfer RNA biogenesis	K03650	trmE:SA2501	AUCUN	no KO assigned	ytgP_1					low %id
LOCUS_19160	2.69197	Q5HEM2	27.059	sac:SACOL1961	Genetic Information Processing	Translation	tRNA loading	K02433	gatA:SACOL1961	P63489	25.882	SA1716	Genetic Information Processing	Translation	tRNA loading	K02433	gatA:SA1716	NEW	K14199	SAAG_02462	Human Diseases	Infectious Diseases	Staphylococcus aureus infection	saua05150	low %id	SAAG_02462:saua05150
LOCUS_22940	3.70613	A0A0H2WVM2	26.667	sac:SACOL0994	Metabolism	Membrane Transport	Transport	K10823	oppF:SACOL0994	A0A0H3JLG7	26.667	SA0848	Metabolism	Membrane Transport	Transport	K10823	oppF:SA0848	NEW	K09013	SAOUHSC_00847	Metabolism	Membrane Transport	Transport	SAOUHSC_00847	low %id	SAOUHSC_00847:SAOUHSC_00847
LOCUS_25270	2.70177	Q5HFJ8	26.563	sac:SACOL1619	Genetic Information Processing	DNA Maintenance	DNA replication complex	K02316	dnaG:SACOL1619	P63965	26.563	SA1391	Genetic Information Processing	DNA Maintenance	DNA replication complex	K02316	dnaG:SA1391	AUCUN
LOCUS_24160	4.97923	Q5HGA3	26.154	sac:SACOL1351	Metabolism	Biosynthesis	Lipid and steroid metabolism	K06131	cls1:SACOL1351	P0A0B0	23.529	SA0039	Genetic Information Processing	Folding, Sorting and Degradation	Peptidases	K02547	mecR1:SA0039	NEW	K09275	yheA	Genetic Information Processing	Transcription	Transcription factors	SACOL0449	low %id	yheA:SACOL0449
LOCUS_17310	4.15009	Q5HGK2	25	sac:SACOL1245	Metabolism	Biosynthesis	Lipid and steroid metabolism	K00059	fabG1:SACOL1245	A0A0H3JNX5	41.176	SA2235	Metabolism	Membrane Transport	Transport	K05845	opuCC:SA2235	N315
LOCUS_21340	0	Q5HEY8	25	sac:SACOL1838	Metabolism	Central Carbon Metabolism	Glycolysis	K01610	pckA:SACOL1838	A0A0H3JT14	30.303	SA0469	Genetic Information Processing	Folding, Sorting and Degradation	Chaperones and folding catalysts	K03798	ftsH:SA0469	N315
LOCUS_15890	0	Q5HDD3	24.762	sac:SACOL2422	Human Diseases	Infectious Diseases	Staphylococcus aureus infection	K11038	hlgB:SACOL2422	P0A075	24.762	SA2209	Human Diseases	Infectious Diseases	Staphylococcus aureus infection	K11038	hlgB:SA2209	AUCUN	no KO assigned	UPF0316 protein - CV021_17230					low %id
LOCUS_09220	3.09967	Q5HCR3	24.731	sac:SACOL2656	Metabolism	Biosynthesis	Amino acid metabolism	K00611	arcB2:SACOL2656	P65602	24.731	SA2427	Metabolism	Biosynthesis	Amino acid metabolism	K00611	arcB:SA2427	AUCUN	no KO assigned	SAA6008_01543				SAA6008_01543	low %id
LOCUS_17120	2.96708	A0A0H2WVM2	23.913	sac:SACOL0994	Metabolism	Membrane Transport	Transport	K10823	oppF:SACOL0994	Q7A713	99.621	SA0593	Metabolism	Membrane Transport	Transport	K09693	tagH:SA0593	N315

## Sheet: LessAbinDNAK
			S. aureus COL								S. aureus N315								New tmd suggestion
Less Ab in DNAK	Uniprot blastp	log2(FC)	blastp COL proteomaps	%id COL	KEGG pathway	level2 .tmd	level3 .tmd	level4 .tmd	KEGG id	name	blastp N315 proteomaps	%id N315	KEGG pathway	level2 .tmd	level3 .tmd	level4 .tmd	KEGG id	name	Ccl: .tmd used	KEGG pathway (if found)	Gene name	level2	level3	level4	KEGG id	commentaire	name
LOCUS_00770	A0A6B5FGG1	0	Q5HE43	21.937	SACOL2151	Metabolism	Central Carbon Metabolism	Carbohydrate metabolism	K03431	glmM:SACOL2151	P99087	21.386	SA1965	Metabolism	Central Carbon Metabolism	Carbohydrate metabolism	K03431	glmM:SA1965	NEW	K01835	pgm1	Metabolism	Biosynthesis	Purine metabolism	CV021_15050	low %id	pgm1:CV021_15050
LOCUS_20490	W8TW87	0	Q5HG54	22.222	SACOL1401	Metabolism	Biosynthesis	Amino acid metabolism	K04517	tyrA:SACOL1401	Q7A5R7	22.222	SA1197	Metabolism	Biosynthesis	Amino acid metabolism	K04517	tyrA:SA1197	AUCUN	no KO assigned						low %id
LOCUS_23000	A0A517JLE5	3.33487	Q5HG20	22.549	SACOL1435	Metabolism	Biosynthesis	Amino acid metabolism	K01586	lysA:SACOL1435	A0A0H3JU40	22.549	SA1232	Metabolism	Biosynthesis	Amino acid metabolism	K01586	lysA:SA1232	AUCUN	K07171	FP479_14775					low %id and new not matching with our tmd hierarchical
LOCUS_08830	Q2FXW5	0	Q5HHB7	22.973	SACOL0971	Genetic Information Processing	DNA Maintenance	DNA repair and recombination proteins	K16898	rexA:SACOL0971	A0A0H3JLU5	36.735	SA0655	Metabolism	Membrane Transport	Transport	K02768	fruA:SA0655	NEW	K08303	u32	Genetic Information Processing	Folding, Sorting and Degradation	Peptidases	SAOUHSC_01716	because of double in N315 blastp	u32:SAOUHSC_01716
LOCUS_25550	A0A0H3JRU1	0	A0A0H2WYS3	23.377	SACOL0476	Metabolism	Other Enzymes	Other enzymes	K03427	hsdM1:SACOL0476	A0A0H3JSX7	23.377	SA0391	Metabolism	Other Enzymes	Other enzymes	K03427	hsdM:SA0391	AUCUN	K00571					sav:SAV1712	low %id and new not matching with our tmd hierarchical
LOCUS_06720	A0A2S6D471	0	A0A0H2WYH4	23.529	SACOL0514	Metabolism	Biosynthesis	Amino acid metabolism	K00265	gltB:SACOL0514	A0A0H3JJW7	23.529	SA0430	Metabolism	Biosynthesis	Amino acid metabolism	K00265	gltB:SA0430	NEW	K14541	dur1	Metabolism	Biosynthesis	Amino acid metabolism	CV021_10690	low %id	dur1:CV021_10690
LOCUS_15580	A0A0D1K0T2	0	Q5HCK9	23.656	SACOL2712	Metabolism	Other Enzymes	Other enzymes	K02352	drp35:SACOL2712	Q7A338	23.656	SA2480	Metabolism	Other Enzymes	Other enzymes	K02352	drp35:SA2480	AUCUN	K07058						low %id and no KO information
LOCUS_01930	A0A7Z1N0N1	0	A0A0H2X0B3	24.419	SACOL0233	Metabolism	Central Carbon Metabolism	Carbohydrate metabolism	K00008	gutB:SACOL0233	Q7A742	25.105	SA0562	Metabolism	Central Carbon Metabolism	Glycolysis	K13953	adh1:SA0562	AUCUN	no KO assigned						low %id
LOCUS_09180	A0A7R6SMQ6	0	A0A0H2WW81	25	SACOL1691	Genetic Information Processing	DNA Maintenance	Base excision repair	K07462	recJ:SACOL1691	Q7A651	23.684	SA0981	Metabolism	Membrane Transport	Transport	K02015	isdF:SA0981	AUCUN	no KO assigned						low %id
LOCUS_15360	W8UY88	0	A0A0H2WWQ3	25.714	SACOL2199	Metabolism	Biosynthesis	Amino acid metabolism	K01652	budB:SACOL2199	A0A0H3JLC0	28.846	SA1519	Metabolism	Membrane Transport	Transport	K11737	aapA:SA1519	AUCUN	K00327						low %id and no KO information
LOCUS_11520	A0A6B5HGV3	0	A0A0H2WWA0	25.714	SACOL1737	Metabolism	Biosynthesis	Purine metabolism	K02335	polA:SACOL1737	A0A0H3JT14	30	SA0469	Genetic Information Processing	Folding, Sorting and Degradation	Chaperones and folding catalysts	K03798	ftsH:SA0469	N315
LOCUS_18810	A0A2S6DCL8	0	A0A0H2WWR0	25.984	SACOL2198	Metabolism	Central Carbon Metabolism	Butanoate metabolism	K01575	budA1:SACOL2198	A0A0H3JL72	22.785	SA0676	Genetic Information Processing	Folding, Sorting and Degradation	RNA degradation	K03654	recQ:SA0676	NEW	K01515	nudF	Metabolism	Biosynthesis	Purine metabolism	K01515	low %id	nudF:K01515
LOCUS_11310	W8TTN7	0	Q5HFT1	26.23	SACOL1534	Environmental Information Processing	Signal Transduction	Two-component system	K07651	srrB:SACOL1534	Q7A5H7	26.23	SA1322	Environmental Information Processing	Signal Transduction	Two-component system	K07651	srrB:SA1322	NEW	K22072	HesB/YadR/YfhF	Genetic Information Processing	Translation	Mitochondrial biogenesis	K22072	low %id	HesB/YadR/YfhF:K22072
LOCUS_10230	Q99SC8	0	Q5HE95	26.829	SACOL2097	Metabolism	Energy Metabolism	Oxidative phosphorylation	K02111	atpA:SACOL2097	P99111	26.829	SA1907	Metabolism	Energy Metabolism	Oxidative phosphorylation	K02111	atpA:SA1907	NEW	K09680	coaW	Metabolism	Membrane Transport	Phosphotransferase system (PTS)	SA957_1973	low %id	coaW:SA957_1973
LOCUS_12210	A0A224B0Q4	0	A0A0H2WYH4	27.193	SACOL0514	Metabolism	Biosynthesis	Amino acid metabolism	K00265	gltB:SACOL0514	P63980	27.419	SA1525	Metabolism	Biosynthesis	Purine metabolism	K02337	dnaE:SA1525	AUCUN	K01092						low %id and new not matching with our tmd hierarchical
LOCUS_08730	Q2FXV4	0	Q5HHU9	27.451	SACOL0784	Metabolism	Biosynthesis	Amino acid metabolism	K00817	hisC:SACOL0784	P99063	29.412	SA0944	Metabolism	Central Carbon Metabolism	Glycolysis	K00162	pdhB:SA0944	NEW	K04487		Genetic Information Processing	Folding, Sorting and Degradation	Sulfur relay system	SAOUHSC_01727	low %id	nfs1:SAOUHSC_01727
LOCUS_15720	A0A2S6D0M2	0	A0A0H2WYH4	27.907	SACOL0514	Metabolism	Biosynthesis	Amino acid metabolism	K00265	gltB:SACOL0514	A0A0H3JMC6	24.26	SA2072	Metabolism	Membrane Transport	Transport	K02017	modC:SA2072	NEW	K00557	TrmA	Genetic Information Processing	Translation	Transfer RNA biogenesis	CV021_17135	low %id	TrmA:CV021_17135
LOCUS_11580	A0A380DQI8	0	A0A0H2WWP5	28.053	SACOL1403	Metabolism	Biosynthesis	Amino acid metabolism	K01657	trpE:SACOL1403	Q7A5Q7	31.707	SA1213	Metabolism	Membrane Transport	Transport	K02034	opp-2C:SA1213	N315
LOCUS_04020	A0A2S6DEJ9	0	Q5HFE1	28.421	SACOL1676	Genetic Information Processing	Folding, Sorting and Degradation	Sulfur relay system	K00566	mnmA:SACOL1676	Q99TM8	28.421	SA1449	Genetic Information Processing	Folding, Sorting and Degradation	Sulfur relay system	K00566	mnmA:SA1449	NEW	K01788	nanE	Metabolism	Biosynthesis	Glycan metabolism	SA0307	low %id	nanE:SA0307
LOCUS_24880	A0A6B5LMQ1	2.9723	Q5HEU2	29.31	SACOL1889	Metabolism	Biosynthesis	Cofactor biosynthesis	K01599	hemE:SACOL1889	A0A0H3JLU5	39.149	SA0655	Metabolism	Membrane Transport	Transport	K02768	fruA:SA0655	NEW	K02768		Metabolism	Membrane Transport	Transport	SA0655-2	because of double	fruA-2:SA0655-2
LOCUS_17440	A0A7U7IE59	0	Q5HG06	30.088	SACOL1449	Metabolism	Central Carbon Metabolism	TCA cycle and anaplerotic enzymes	K00164	sucA:SACOL1449	Q99U74	30.088	SA1245	Metabolism	Central Carbon Metabolism	TCA cycle and anaplerotic enzymes	K00164	sucA:SA1245	COL
LOCUS_09320	Q6GGD6	0	A0A0H2WWG5	32.353	SACOL1572	Metabolism	Biosynthesis	Lipid and steroid metabolism	K02160	accB:SACOL1572	A0A0H3JUA3	32.353	SA1358	Metabolism	Biosynthesis	Lipid and steroid metabolism	K02160	accB:SA1358	COL
LOCUS_22650	E2GAH0	0	Q5HI60	32.857	SACOL0663	Genetic Information Processing	Translation	tRNA loading	K01887	argS:SACOL0663	A0A0H3JWA7	28.571	SA2420	Metabolism	Biosynthesis	Cofactor biosynthesis	K01077	phoB:SA2420	COL
LOCUS_02550	A0A6B5F755	2.45089	A0A0H2WWY0	32.895	SACOL2395	Environmental Information Processing	Signal Transduction	Two-component system	K00370	narG:SACOL2395	A0A0H3JMM0	32.895	SA2185	Environmental Information Processing	Signal Transduction	Two-component system	K00370	narG:SA2185	COL
LOCUS_20540	Q99U34	0	Q5HGG7	33.728	SACOL1283	Genetic Information Processing	DNA Maintenance	DNA replication	K03763	polC:SACOL1283	Q7A5K4	99.889	SA1288	Genetic Information Processing	DNA Maintenance	DNA repair and recombination proteins	K03722	dinG:SA1288	N315
LOCUS_10600	A0A0U1MKW7	0	A0A0H2WZM4	34.091	SACOL1816	Metabolism	Biosynthesis	Amino acid metabolism	K00318	putA:SACOL1816	P67579	31.068	SA0448	Genetic Information Processing	Translation	tRNA loading	K01874	metS:SA0448	COL
LOCUS_07830	X5DZ47	0	Q5HEC4	34.783	SACOL2067	Environmental Information Processing	Signal Transduction	Two-component system	K01547	kdpB:SACOL2067	P0A008	34.783	SA0070	Environmental Information Processing	Signal Transduction	Two-component system	K01547	kdpB:SA0070	COL
LOCUS_02290	A0A2S6D3D3	0	Q5HEC5	35.484	SACOL2066	Environmental Information Processing	Signal Transduction	Two-component system	K01548	kdpC:SACOL2066	P65214	35.484	SA1879	Environmental Information Processing	Signal Transduction	Two-component system	K01548	kdpC:SA1879	COL
LOCUS_05390	A0A380DHW4	0	A0A0H2WZZ7	36	SACOL1773	Metabolism	Biosynthesis	Amino acid metabolism	K00058	serA:SACOL1773	A0A0H3JUJ5	36	SA1545	Metabolism	Biosynthesis	Amino acid metabolism	K00058	serA:SA1545	AUCUN	no KO assigned					SAOUHSC_00139
LOCUS_01290	W8TTS4	0	Q5HGQ2	37.037	SACOL1192	Genetic Information Processing	Translation	Ribosome biogenesis	K03438	mraW:SACOL1192	P60392	37.037	SA1022	Genetic Information Processing	Translation	Ribosome biogenesis	K03438	mraW:SA1022	COL
LOCUS_09570	A0A7Z1N297	0	Q5HFU7	40.385	SACOL1516	Genetic Information Processing	Translation	Ribosome	K02945	rpsA:SACOL1516	Q7A5J0	40.385	SA1308	Genetic Information Processing	Translation	Ribosome	K02945	rpsA:SA1308	COL
LOCUS_15240	A0A5S9I581	0	Q5HG72	41.667	SACOL1382	Genetic Information Processing	DNA Maintenance	DNA repair and recombination proteins	K03546	sbcC:SACOL1382	P63980	34.043	SA1525	Metabolism	Biosynthesis	Purine metabolism	K02337	dnaE:SA1525	COL
LOCUS_13470	Q8NYV4	0	Q5HE75	41.935	SACOL2117	Metabolism	Central Carbon Metabolism	Glycolysis	K01624	fbaA:SACOL2117	P63383	26.437	SA0714	Genetic Information Processing	DNA Maintenance	Nucleotide excision repair	K03701	uvrA:SA0714	NEW	K05543	dus	Genetic Information Processing	Translation	Transfer RNA biogenesis	SACOL0067	because of double with MoreAb	dus:SACOL0067
LOCUS_25650	Q9RQL3	0	Q5HH15	41.935	SACOL1078	Metabolism	Biosynthesis	Purine metabolism	K01952	purL:SACOL1078	P65901	41.935	SA0921	Metabolism	Biosynthesis	Purine metabolism	K01952	purL:SA0921	NEW	K09825	perR	genetic information processing	transcription	transcription machinery	sa957_1785	because of double	perR:sa957_1785
LOCUS_02580	A0A8G2I1G0	4.4233	Q5HH31	42.157	SACOL1062	Metabolism	Other Enzymes	Other enzymes	K13714	atl:SACOL1062	Q99V41	42.157	SA0905	Metabolism	Other Enzymes	Other enzymes	K13714	atl:SA0905	AUCUN	no KO assigned					SAOUHSC_02580	because of double with MoreAb
LOCUS_06410	X5DRY1	0	Q5HG45	46.429	SACOL1410	Metabolism	Biosynthesis	Glycan metabolism	K11694	femA:SACOL1410	Q7A5R3	46.429	SA1206	Metabolism	Biosynthesis	Glycan metabolism	K11694	femA:SA1206	COL
LOCUS_16950	A0AA86CRF3	0	Q5HEA8	46.667	SACOL2083	Metabolism	Biosynthesis	Cofactor biosynthesis	K00788	thiE:SACOL2083	P66919	46.667	SA1894	Metabolism	Biosynthesis	Cofactor biosynthesis	K00788	thiE:SA1894	COL
LOCUS_12670	A0A6B5LKA0	0	Q5HH88	51.613	SACOL1001	Genetic Information Processing	Translation	tRNA loading	K01867	trpS:SACOL1001	A0A0H3JPF7	29.07	SA2493	Environmental Information Processing	Signal Transduction	Two-component system	K11632	vraE:SA2493	COL
LOCUS_13910	A0A6B5F975	0	A0A0H2WWJ2	97.722	SACOL1197	Genetic Information Processing	DNA Maintenance	Chromosome-related	K03589	divIB:SACOL1197	A0A0H3JKR6	98.405	SA1027	Genetic Information Processing	DNA Maintenance	Chromosome-related	K03589	div1b:SA1027	COL
LOCUS_20450	A0A2S6D566	0	Q5HFV9	98.38	SACOL1504	Metabolism	Biosynthesis	Amino acid metabolism	K00800	aroA:SACOL1504	P63585	94.907	SA1297	Metabolism	Biosynthesis	Amino acid metabolism	K00800	aroA:SA1297	COL
LOCUS_09000	A0A6B5DP86	0	Q5HFG5	98.507	SACOL1652	Metabolism	Biosynthesis	Amino acid metabolism	K00014	aroE:SACOL1652	P63594	98.881	SA1424	Metabolism	Biosynthesis	Amino acid metabolism	K00014	aroE:SA1424	COL
LOCUS_21620	A0AA40JL32	0	A0A0H2WZ16	98.851	SACOL1229	Genetic Information Processing	Translation	Ribosome biogenesis	K03500	sun:SACOL1229	P65578	26.984	SA1355	Genetic Information Processing	Transcription	Transcription machinery	K03625	nusB:SA1355	COL
LOCUS_05090	A0A2S6D7M8	0	Q5HJG8	99.038	SACOL0190	Metabolism	Other Enzymes	Other enzymes	K01118	acpD:SACOL0190	Q99X11	99.038	SA0204	Metabolism	Other Enzymes	Other enzymes	K01118	acpD:SA0204	COL
LOCUS_03020	A0A6B1RR24	0	Q5HDU6	99.05	SACOL2253	Metabolism	Biosynthesis	Glycan metabolism	K11693	femX:SACOL2253	Q7A447	99.287	SA2057	Metabolism	Biosynthesis	Glycan metabolism	K11693	fmhB:SA2057	COL
LOCUS_09750	A0A6B5DHE0	0	A0A0H2WWP1	99.115	SACOL2073	Metabolism	Biosynthesis	Amino acid metabolism	K01929	murF:SACOL2073	A0A0H3JMW3	99.336	SA1886	Metabolism	Biosynthesis	Amino acid metabolism	K01929	murF:SA1886	COL
LOCUS_01980	A0A7Z1SCZ9	0	Q5HDJ0	99.187	SACOL2362	Metabolism	Central Carbon Metabolism	Glycolysis	K00116	mqo1:SACOL2362	P99115	51.313	SA2400	Metabolism	Central Carbon Metabolism	Glycolysis	K00116	mqo2:SA2400	COL
LOCUS_09580	A0A8D9SIB1	0	A0A0H2WWM6	99.219	SACOL2054	Genetic Information Processing	Transcription	Transcription machinery	K03090	rpoF:SACOL2054	A0A0H3JR50	99.609	SA1869	Genetic Information Processing	Transcription	Transcription machinery	K03090	sigB:SA1869	COL
LOCUS_15540	A0A0H3K3S3	0	A0A0H2X037	99.277	SACOL1937	Metabolism	Other Enzymes	Other enzymes	K01269	pepS:SACOL1937	A0A0H3JQQ7	99.518	SA1695	Metabolism	Other Enzymes	Other enzymes	K01269	ampS:SA1695	COL
LOCUS_26020	A0A8D9W3I0	0	A0A0H2WZ23	99.32	SACOL1260	Genetic Information Processing	Translation	Ribosome biogenesis	K14540	rbgA:SACOL1260	A0A0H3JKT3	98.98	SA1086	Genetic Information Processing	Translation	Ribosome biogenesis	K14540	rbgA:SA1086	COL
LOCUS_24920	Q9RL72	0	A0A0H2WZZ4	99.411	SACOL2659	Genetic Information Processing	Folding, Sorting and Degradation	Peptidases	K01401	aur:SACOL2659	A0A0H3JWB3	99.411	SA2430	Genetic Information Processing	Folding, Sorting and Degradation	Peptidases	K01401	aur:SA2430	COL
LOCUS_06850	H9BRP9	0	Q5HHW5	99.43	SACOL0765	Environmental Information Processing	Signal Transduction	Two-component system	K10681	saeS:SACOL0765	Q7A6V4	100	SA0660	Environmental Information Processing	Signal Transduction	Two-component system	K10681	saeS:SA0660	COL
LOCUS_25170	A0A7U7EYN1	0	A0A0H2WX87	99.463	SACOL1564	Genetic Information Processing	DNA Maintenance	DNA repair and recombination proteins	K03631	recN:SACOL1564	A0A0H3JM17	99.642	SA1350	Genetic Information Processing	DNA Maintenance	DNA repair and recombination proteins	K03631	recN:SA1350	COL
LOCUS_10860	A0A6B5FCP8	0	Q5HG20	99.525	SACOL1435	Metabolism	Biosynthesis	Amino acid metabolism	K01586	lysA:SACOL1435	A0A0H3JU40	99.525	SA1232	Metabolism	Biosynthesis	Amino acid metabolism	K01586	lysA:SA1232	COL
LOCUS_22430	A0A0D1JKL5	0	Q5HF34	99.542	SACOL1790	Metabolism	Biosynthesis	Amino acid metabolism	K01924	murC:SACOL1790	P65475	99.771	SA1561	Metabolism	Biosynthesis	Amino acid metabolism	K01924	murC:SA1561	COL
LOCUS_13060	A0A0D1I4Y8	0	Q5HCI3	99.564	SACOL2738	Genetic Information Processing	Translation	Transfer RNA biogenesis	K03650	trmE:SACOL2738	P66972	99.782	SA2501	Genetic Information Processing	Translation	Transfer RNA biogenesis	K03650	trmE:SA2501	COL
LOCUS_24100	A0A6B5TA46	0	Q5HES4	99.566	SACOL1908	Metabolism	Central Carbon Metabolism	TCA cycle and anaplerotic enzymes	K01679	fumC:SACOL1908	P64173	98.915	SA1669	Metabolism	Central Carbon Metabolism	TCA cycle and anaplerotic enzymes	K01679	fumC:SA1669	COL
LOCUS_11840	A0A380DZE4	0	Q5HH15	99.588	SACOL1078	Metabolism	Biosynthesis	Purine metabolism	K01952	purL:SACOL1078	P65901	99.588	SA0921	Metabolism	Biosynthesis	Purine metabolism	K01952	purL:SA0921	COL
LOCUS_20110	A0A8D9SF82	0	Q5HF74	99.682	SACOL1747	Metabolism	Biosynthesis	Lipid and steroid metabolism	K01962	accA:SACOL1747	Q7A558	99.363	SA1522	Metabolism	Biosynthesis	Lipid and steroid metabolism	K01962	accA:SA1522	COL
LOCUS_06300	A0A2S6D4X4	0	Q5HHQ9	99.684	SACOL0824	Genetic Information Processing	DNA Maintenance	Nucleotide excision repair	K03701	uvrA:SACOL0824	P63383	99.367	SA0714	Genetic Information Processing	DNA Maintenance	Nucleotide excision repair	K03701	uvrA:SA0714	COL
LOCUS_15180	A0A2S6D8C3	0	A0A0H2WYS6	99.69	SACOL1291	Metabolism	Biosynthesis	Cofactor biosynthesis	K11753	ribF:SACOL1291	A0A0H3JPU6	99.69	SA1115	Metabolism	Biosynthesis	Cofactor biosynthesis	K11753	ribC:SA1115	COL
LOCUS_24950	A0A2S6D232	0	Q5HCR3	99.702	SACOL2656	Metabolism	Biosynthesis	Amino acid metabolism	K00611	arcB2:SACOL2656	P65602	99.405	SA2427	Metabolism	Biosynthesis	Amino acid metabolism	K00611	arcB:SA2427	COL
LOCUS_26090	A0A7U7EY51	0	Q5HGI2	99.71	SACOL1267	Genetic Information Processing	DNA Maintenance	DNA replication control	K03168	topA:SACOL1267	Q7A455	25.77	SA2051	Genetic Information Processing	DNA Maintenance	DNA replication control	K03169	topB:SA2051	COL
LOCUS_08640	A0A6B5HMX2	0	Q5HFD2	99.762	SACOL1686	Genetic Information Processing	Translation	tRNA loading	K01892	hisS:SACOL1686	P60910	99.762	SA1457	Genetic Information Processing	Translation	tRNA loading	K01892	hisS:SA1457	COL
LOCUS_19660	A0A8G2HX73	0	A0A0H2WWD0	99.807	SACOL1862	Metabolism	Other Enzymes	Other enzymes	K03427	hsdM2:SACOL1862	A0A0H3JSX7	99.614	SA0391	Metabolism	Other Enzymes	Other enzymes	K03427	hsdM:SA0391	COL
LOCUS_15820	P64319	0	Q5HEL7	99.863	SACOL1966	Genetic Information Processing	DNA Maintenance	Nucleotide excision repair	K03657	pcrA:SACOL1966	P64319	100	SA1721	Genetic Information Processing	DNA Maintenance	Nucleotide excision repair	K03657	pcrA:SA1721	COL
LOCUS_01690	A0AA85YDC6	0	A0A0H2WX02	100	SACOL2394	Environmental Information Processing	Signal Transduction	Two-component system	K00371	narH:SACOL2394	A0A0H3JNC4	99.807	SA2184	Environmental Information Processing	Signal Transduction	Two-component system	K00371	narH:SA2184	COL
LOCUS_08610	A0A0H3K8V8	0	A0A0H2WXA7	100	SACOL1689	Metabolism	Biosynthesis	Purine metabolism	K00951	relA2:SACOL1689	Q99TL8	99.863	SA1460	Metabolism	Biosynthesis	Purine metabolism	K00951	relA:SA1460	COL
LOCUS_13240	A0A7U7IDN5	0	A0A0H2WY00	100	SACOL0016	Genetic Information Processing	DNA Maintenance	DNA replication	K02314	dnaB:SACOL0016	A0A0H3JS55	100	SA0015	Genetic Information Processing	DNA Maintenance	DNA replication	K02314	dnaC:SA0015	COL
LOCUS_13270	V5YQR2	0	Q5HJX6	100	SACOL0020	Environmental Information Processing	Signal Transduction	Two-component system	K07652	yycG:SACOL0020	Q7A8E0	100	SA0018	Environmental Information Processing	Signal Transduction	Two-component system	K07652	vicK:SA0018	COL
LOCUS_01460	A0AA86CUR1	0	Q5HDD6	100	SACOL2419	Human Diseases	Infectious Diseases	Staphylococcus aureus infection	K11038	hlgA:SACOL2419	P0A072	100	SA2207	Human Diseases	Infectious Diseases	Staphylococcus aureus infection	K11038	hlgA:SA2207	COL
